# Supplementary material for: The miR-2110/TRAF3 axis is associated with endothelial dysfunction and atherosclerosis in coronary heart disease
Source: Biochem Biophys Rep. 2026 Feb 20;45:102508. doi: 10.1016/j.bbrep.2026.102508 (PMC12937024; doi:10.1016/j.bbrep.2026.102508)
Supplement: Multimedia component 2 [file mmc2.xlsx]

## Sheet: Gene Expression
gene_id	OE2110_1	OE2110_2	OE2110_3	OENC_1	OENC_2	OENC_3	anno_chr	anno_start	anno_end
RNF14	2779.63	4193.97	3446.12	3817.46	2894.37	2590.17	chr5	141958328	141990292
HIF3A	0	14.6036	0	5.08859	0	2.14863	chr19	46297042	46343433
UBE2Q2	1560.26	2757.34	1852	1843.09	1064.43	1186.04	chr15	75843307	75901078
RNF10	13701.4	15204.2	14293.1	15405.2	14508.4	14519.4	chr12	120533480	120577588
RNF11	2549.78	4564.53	3309.54	3559.98	2387.31	2318.37	chr1	51236273	51273447
RNF13	1378.13	1446.67	1129.34	1566.27	1219.31	1420.24	chr3	149812770	149962139
REM1	33.1141	43.8107	36.6934	8.14174	22.6894	15.0404	chr20	31475288	31484895
REM2	0	0	17.3274	0	0	9.66883	chr14	22883222	22887678
SYNGR2	9700.48	5860.6	6535.49	6791.23	6840.35	7119.48	chr17	78168581	78173527
RPEL1	42.8535	24.6435	8.15408	3.05315	23.6758	12.8918	chr10	103245887	103248016
GBP5	31.1662	18.2545	18.3467	9.15946	0	4.29726	chr1	89256189	89272860
MVB12B	2961.76	2303.71	2430.93	2155.53	2631.97	2631	chr9	126326829	126507040
RNF17	0	0	0	0	0	0	chr13	24764169	24879921
NBEAL1	982.709	1951.4	1515.64	1594.76	1305.13	1161.33	chr2	203014721	203226378
MZT2A	6588.73	2353.91	3103.65	1935.7	3535.59	3505.49	chr2	131483960	131492397
MZT2B	15637.6	4194.88	6112.5	4317.16	7572.33	7433.18	chr2	130181737	130190729
NDP	0	0	0	0	0	0	chrX	43948776	43973395
PMM2	8915.48	7432.31	7898.24	7525	8225.38	8189.5	chr16	8788823	8849325
PMM1	1311.9	842.444	967.278	888.467	1032.86	980.849	chr22	41576900	41589840
ASS1	5008.02	3354.26	3679.53	3338.11	3955.84	4181.23	chr9	130444961	130501274
ENSG00000289710	0	0	0	0	0	0	chr1	30576655	30576825
FHIT	0	10.9527	14.2696	0	0	0	chr3	59747277	61251459
SPX	7.79155	7.30179	0	28.4961	15.7839	5.37157	chr12	21526296	21532947
ZNF709	42.8535	48.3744	37.7126	54.9567	56.2301	39.7496	chr19	12461184	12513833
ZNF708	216.215	315.802	236.468	279.872	203.218	238.498	chr19	21291160	21329410
RBM14	6265.38	5921.75	8029.73	8141.74	7384.89	11177.2	chr11	66616626	66629934
ZNF878	3.89577	15.5163	14.2696	0	4.93247	0	chr19	12043805	12052961
EN1	0	0	0	0	0	0	chr2	118842171	118847648
CAMK1	5269.03	3315.01	3607.16	3699.4	4498.41	4402.54	chr3	9757347	9769992
COPRS	5132.68	6122.55	6579.32	6667.07	6998.19	6683.31	chr17	31851871	31859244
ZNF700	100.316	366.915	200.794	177.083	177.569	141.81	chr19	11925068	11950773
ZNF707	885.315	1189.28	1270	1266.04	1529.07	1586.76	chr8	143684453	143695385
CAMK4	784.025	1109.87	967.278	1768.79	1158.14	1336.45	chr5	111223653	111494886
ZNF704	3663.98	11453.8	11497.3	5295.18	7061.32	5561.73	chr8	80628451	80874781
LCE7A	0	7.30179	4.07704	0	13.8109	17.189	chr1	152859996	152861252
ZC3H13	8952.49	13676.3	14220.7	16038.2	13643.2	13412.8	chr13	45954465	46052759
RNF115	2680.29	3609.82	3550.08	3540.64	3139.02	3034.94	chr1	145738868	145824095
ZC3H15	14695.8	25946	22681.6	23974.4	17197.5	17206.2	chr2	186486260	186509361
ZC3H14	4763.56	12087.2	10340.4	11970.4	6752.55	6397.54	chr14	88562970	88627596
BRME1	133.43	123.218	152.889	104.825	124.298	120.323	chr19	13882348	13906452
HMGCLL1	0	0	0	0	0	0	chr6	55434373	55579192
CEACAM5	0	0	0	0	0	0	chr19	41708585	41730433
GRIN1	3.89577	0	0	0	0	0	chr9	137139154	137168756
DHX8	10896.5	10755.5	11740.9	12276.7	10862.3	12188.1	chr17	43483963	43544463
DHX9	25007	40116	35490.6	41605.3	31760.2	31163.7	chr1	182839347	182887982
TCOF1	27593.8	20542.7	22338.1	23840	26712.3	27693.7	chr5	150357629	150400308
NSRP1	4316.52	1512.38	1604.31	1634.45	1187.74	1068.94	chr17	30116781	30186475
NUP98	17385.9	22899.3	23795.6	28288.5	25114.2	27607.7	chr11	3671083	3797792
XPC	19296.7	19493	18709.5	16746.5	16972.6	17458.7	chr3	14145147	14178621
SP1	8464.54	12756.2	12059.9	13805.3	11024.1	11397.4	chr12	53380176	53416446
XPA	698.318	773.99	666.596	743.951	616.559	729.46	chr9	97674909	97697340
SP3	6707.55	11590.7	10205.8	11087	7955.08	7292.45	chr2	173900775	173965373
FAM90A26	0	0	0	0	0	0	chr4	9170409	9176730
SP5	0	0	0	0	0	0	chr2	170715337	170718078
SP6	292.183	290.246	195.698	248.323	304.827	357.747	chr17	47844908	47855874
CAMKV	0	0	0	0	0	0	chr3	49857989	49869935
PIERCE2	0	29.2072	16.3082	0	0	0	chr15	55408495	55418798
SPPL3	5801.78	5528.37	5298.11	5429.52	6108.37	6382.5	chr12	120762510	120904358
GOLIM4	28570.6	31353	30422.9	32036.7	32347.1	33202.8	chr3	168008689	168095924
OPA3	5118.07	4018.72	4440.91	4641.81	4543.79	5070.77	chr19	45527767	45602212
OPA1	1714.14	4182.1	3108.74	4173.66	2759.22	2599.84	chr3	193593144	193697811
RAB40C	2917.93	1659.33	2122.1	1771.85	946.047	1829.56	chr16	589357	629271
RAB40B	203.554	187.108	129.446	257.482	186.447	281.47	chr17	82654973	82698698
RAB40A	630.141	730.179	677.808	587.223	752.695	637.069	chrX	103499130	103519489
KRTAP21-2	0	0	0	0	0	0	chr21	30746794	30747259
FAM162B	0	0	0	0	0	0	chr6	116752197	116765719
FBL	35101.9	26147.7	26634.3	28284.4	30348.5	29899.3	chr19	39834458	39846379
SLC66A1	2093.98	1109.87	1562.53	1684.32	1886.18	2145.41	chr1	19312326	19329300
SLC66A2	3674.69	1569.88	2198.54	1872.6	3100.55	2987.67	chr18	79902420	79951653
SLC66A3	537.617	588.707	581.997	617.754	720.14	584.427	chr2	11155198	11178870
MDP1	1238.86	972.051	958.104	1072.67	791.168	804.662	chr14	24213943	24216066
FAM187B	0	0	0	0	0	0	chr19	35224800	35228739
GTSE1	9870.92	7869.5	8347.74	8780.86	9832.38	10454.2	chr22	46296870	46330810
FAM183A	9.73944	17.3417	7.13482	0	11.8379	0	chr1	43145153	43156396
OVCH2	0	0	0	0	0	0	chr11	7689437	7706477
OVCH1	0	0	0	0	0	0	chr12	29427571	29497686
TOR4A	20240.5	9963.29	11482	10548.6	13588.9	13290.3	chr9	137277726	137282641
FLG2	0	0	0	4.07087	0	0	chr1	152348735	152360006
SPPL2A	1355.73	1396.47	1336.25	1713.84	1446.2	1309.59	chr15	50702266	50765709
SPPL2C	0	0	0	0	0	0	chr17	45844881	45847067
SPPL2B	2451.42	1506.91	1970.23	2054.77	2152.53	2307.63	chr19	2328684	2355095
PDE7B	0	0	0	0	0	0	chr6	135851701	136195574
MYO3A	0	0	0	0	0	0	chr10	25934229	26212532
ITGA9	0	0	0	9.15946	19.7299	4.29726	chr3	37452115	37823507
UGCG	3488.67	5212.56	3853.82	4119.72	3488.24	3432.44	chr9	111896814	111935369
MYO3B	0	0	0	0	0	0	chr2	170178145	170655167
ATP2A1	316.532	156.988	247.68	247.305	228.867	306.18	chr16	28878405	28904466
ATP2A2	46521.4	46804.5	50369.8	52844	50581.5	53509.5	chr12	110280756	110351093
ATP2A3	433.405	295.722	314.951	343.988	512.977	541.455	chr17	3923870	3964464
HSD11B1L	307.766	171.592	150.85	154.693	164.744	227.755	chr19	5680604	5688523
ITGA2	6405.63	15642.3	12780.5	14071	8556.85	7959.6	chr5	52989352	53094779
ITGA3	66219.4	47867.8	53440.8	52911.1	63549.9	66288.4	chr17	50056110	50090481
ITGA4	1626.49	2675.19	2032.4	3172.22	2234.41	2391.42	chr2	181457207	181538940
RIT2	0	0	0	0	0	0	chr18	42743227	43115691
ITGA6	17394.6	32420.9	28390.5	33317	24216.4	22532.7	chr2	172427354	172506459
ITGA7	100.316	82.1451	151.87	97.7009	81.879	145.032	chr12	55684568	55712411
TRHR	0	0	0	0	0	0	chr8	109086585	109121565
OR51G1	0	0	0	0	0	0	chr11	4923374	4924339
DENND4A	995.37	1553.46	1419.83	1754.54	1188.72	1271.99	chr15	65658046	65792293
DENND4B	6470.88	4632.99	5794.49	6399.41	7488.47	8031.58	chr1	153929501	153946718
DENND4C	1200.87	2846.79	2334.1	2870.98	2052.89	2134.66	chr9	19230435	19374281
OR4C12	0	0	0	0	0	0	chr11	49981473	49982535
SWAP70	32676.8	33940.5	36068.5	38998.9	37391.1	37948	chr11	9664077	9752993
PREB	6833.19	4422.15	4853.72	4877.92	5241.24	5325.38	chr2	27130756	27134636
PHLDA1	10785.5	6267.67	11602.2	13125.5	14617.9	14646.1	chr12	76025447	76031776
PHLDA3	6110.52	3476.56	3668.32	3354.4	3991.35	3995.38	chr1	201464278	201469237
UFSP2	778.181	1454.88	1307.71	1327.1	1164.06	1175.3	chr4	185399537	185425978
TACO1	6227.39	4591.91	4938.31	4789.38	5407.96	5284.55	chr17	63600895	63608365
GAP43	0	0	0	0	0	0	chr3	115623510	115721490
PAMR1	0	0	0	4.07087	0	0	chr11	35431823	35530300
MDK	47159.3	22928.5	25160.4	20799.1	27079.3	29058.1	chr11	46380756	46383837
KRTAP17-1	0	0	0	0	0	0	chr17	41314912	41315710
C9orf40	1113.22	815.975	849.043	910.857	1117.7	953.991	chr9	74946583	74952912
HRH4	0	0	0	0	0	0	chr18	24460637	24479961
FBXL12	1009.98	1803.54	1616.55	1328.12	2178.18	1912.28	chr19	9810267	9827816
FBXL15	1336.25	607.874	741.002	555.674	712.248	729.46	chr10	102419189	102423136
CYP27B1	772.337	583.23	732.848	571.957	508.044	694.007	chr12	57762334	57768986
PDZD2	3.89577	5.47634	16.3082	7.12402	11.8379	9.66883	chr5	31639131	32110932
HRH1	4121.73	4832.87	4421.55	4446.41	3810.82	4011.49	chr3	11137093	11263557
FBXL19	6709.5	3743.99	3874.21	3757.41	4435.28	6344.9	chr16	30923055	30948783
AMPH	0	0	0	0	0	0	chr7	38383704	38631420
PHYHIPL	0	0	0	0	0	0	chr10	59176643	59247774
GHDC	4205.49	2629.56	2791.75	2377.39	3046.29	2989.82	chr17	42188799	42194532
SDK1	661.308	552.198	573.843	511.912	614.586	595.17	chr7	3301252	4269000
SDK2	42.8535	3.65089	6.11556	0	0	0	chr17	73334384	73644445
GRP	0	3.65089	0	0	0	9.66883	chr18	59220158	59230774
IFNL2	0	0	0	0	0	0	chr19	39268396	39270188
TPRN	3456.53	2137.6	2066.04	1764.72	2151.54	2388.2	chr9	137191617	137200741
ENSG00000259784	0	19.1672	0	0	15.7839	0	chr16	2513965	2527955
THSD4	6861.43	7275.32	7052.26	5425.45	5685.16	6180.53	chr15	71096952	71783383
ABHD14A	1600.19	906.335	1018.24	723.597	1220.29	1213.98	chr3	51971426	51981196
CCDC179	0	0	0	0	0	0	chr11	22846922	22860474
THSD1	7093.23	6197.39	6665.96	6684.37	7143.2	7316.08	chr13	52377167	52416373
CHST9	0	0	0	0	0	0	chr18	26906481	27185308
COL4A6	10298.5	8008.24	9612.64	14969.6	16611.6	17117.1	chrX	108155607	108439472
COL4A5	13400.5	12111.8	12846.8	12112.9	13104.6	14190.6	chrX	108439838	108697545
COL4A4	4.86972	14.6036	16.3082	0	0	4.29726	chr2	227002714	227164453
COL4A3	3.89577	6.38907	10.1926	5.08859	4.93247	12.8918	chr2	227164624	227314792
COL4A2	14906.2	11264.8	11753.1	11025.9	12226.6	12695.2	chr13	110305812	110513209
COL4A1	11612.3	9067.91	9140.72	8215.01	9082.65	9371.25	chr13	110148963	110307157
OR8J3	0	0	0	0	0	0	chr11	56134721	56140201
CHST1	77.9155	43.8107	36.6934	40.7087	35.5138	7.5202	chr11	45647689	45665622
ZNF879	42.8535	92.1851	58.0978	90.5768	119.366	37.601	chr5	179023804	179035064
CHST3	4724.6	4360.08	4755.87	7069.06	7387.85	7584.66	chr10	71964395	72013558
CHST2	3251.02	2054.54	2550.19	1539.81	2036.12	2066.98	chr3	143119771	143124014
CHST5	23.3746	0	15.2889	0	19.7299	11.8175	chr16	75528530	75536108
CHST4	0	0	0	0	0	0	chr16	71525233	71538748
CHST7	2701.72	1662.98	1591.06	1655.83	2307.41	2040.12	chrX	46573765	46598496
CHST6	66.2282	54.7634	49.9437	8.14174	7.89195	26.8579	chr16	75472052	75495441
ITGAX	919.403	429.893	1027.41	526.16	587.95	569.387	chr16	31355174	31382999
ABHD10	1385.92	3682.84	2114.96	3341.17	1653.36	1598.58	chr3	111979026	111993368
MLNR	0	10.9527	0	0	0	0	chr13	49220338	49222377
C16orf90	0	10.04	0	0	0	0	chr16	3493484	3495489
HLX	31.1662	10.9527	50.963	28.4961	59.1896	68.7561	chr1	220879443	220885059
HLCS	2258.58	2227.96	2741.81	1882.78	2732.59	2626.7	chr21	36748626	36990236
NOG	61.3584	29.2072	64.2134	18.3189	23.6758	21.4863	chr17	56593699	56595611
ITGAV	13497.9	28736.2	24260.4	26197.1	15129.9	15824.7	chr2	186590010	186680901
HIBCH	1226.19	2719.92	2147.58	2517.83	1596.15	1499.74	chr2	190189735	190344193
ZNF875	1724.85	1746.95	1760.26	1434.98	1895.05	2077.72	chr19	37312837	37369365
ITGAL	3.89577	0	0	0	4.93247	4.29726	chr16	30472729	30523185
ITGAM	0	0	0	4.07087	3.94597	5.37157	chr16	31259967	31332892
NR0B2	0	0	0	0	0	5.37157	chr1	26911489	26913975
HLF	8.76549	11.8654	0	8.14174	0	0	chr17	55264960	55325187
ITGAD	14.6092	9.12724	11.2119	10.1772	9.86494	16.1147	chr16	31393335	31426505
ITGAE	1793.03	1733.26	1717.45	1440.07	1539.92	1739.32	chr17	3714628	3801188
SMAD9	898.95	821.451	739.983	986.168	1121.64	1169.93	chr13	36844831	36920238
TRERF1	3816.88	3796.02	3973.07	3861.22	4180.76	4275.77	chr6	42224931	42452051
SMAD4	4313.6	6191	5886.23	6640.61	5242.23	5404.88	chr18	51028394	51085045
SMAD5	3390.3	5456.26	5136.05	5773.51	8092.21	3676.3	chr5	136132845	136182734
SMAD6	1471.63	904.509	1072.26	817.227	1230.16	1182.82	chr15	66702236	66782849
SMAD7	1545.65	1477.7	1348.48	1589.67	1617.85	1824.19	chr18	48919853	48950965
GOLPH3L	2464.08	3803.32	3055.74	3228.2	2920.02	2814.7	chr1	150646230	150697154
SMAD1	1716.09	1916.72	1856.07	2018.13	2044.01	2132.51	chr4	145481194	145559176
SMAD2	5491.09	9821.82	7577.18	8330.02	4780.55	5986.08	chr18	47808957	47931146
SMAD3	32070	30589	31817.2	33132.8	17947.3	34617.6	chr15	67063763	67195173
MUS81	3746.76	2566.58	2850.87	2711.2	3110.41	3357.23	chr11	65857126	65866440
HS3ST4	0	0	0	0	0	0	chr16	25691959	26137685
AMMECR1L	4707.07	4772.63	4888.37	4910.49	5352.71	4994.49	chr2	127861630	127885961
CYFIP1	30313	28155.7	31400.3	32353.2	36126.4	35760.7	chr15	22867052	22981063
TMPRSS11B	0	0	0	0	0	0	chr4	68226653	68245694
IGF2R	19417.5	19137.1	21711.3	22123.1	22642	23636	chr6	159969082	160111504
TMPRSS11D	0	0	0	0	0	0	chr4	67820876	67884002
TMPRSS11E	0	0	0	0	0	0	chr4	68447463	68497604
TMPRSS11F	0	0	0	0	0	0	chr4	68053198	68129869
ABHD14B	5034.31	4329.05	3424.71	3431.74	3875.93	4239.25	chr3	51968510	51983409
ZC3H10	3327.96	2281.81	1730.7	1637.51	1503.42	2750.25	chr12	56118260	56127514
RAD21L1	105.186	297.548	234.43	174.03	165.731	120.323	chr20	1226044	1296421
GUCA1ANB	0	0	0	0	0	0	chr6	42155406	42163418
SLC36A4	566.835	688.194	771.58	924.087	759.6	744.5	chr11	93144174	93197991
SLC36A3	0	0	0	0	0	0	chr5	151276358	151303766
CKS1B	11589.9	11453.8	11124.2	10759.3	10940.2	10097.5	chr1	154974653	154979251
SLC36A1	1544.67	1419.29	1593.1	2123.98	2086.43	2078.8	chr5	151437046	151492379
EXOG	1304.11	1514.21	1016.2	1339.32	1344.59	1428.84	chr3	38496340	38526303
ERICH6	8.76549	8.21451	0	0	5.91896	8.59452	chr3	150659885	150703971
ERICH5	0	0	0	0	0	0	chr8	98064522	98093610
ERICH4	4.86972	4.56362	0	0	0	0	chr19	41443156	41444765
ERICH3	0	0	0	0	0	0	chr1	74568123	74673792
ERICH2	0	0	0	0	0	0	chr2	170770378	170798977
ERICH1	2356.94	2191.45	2186.31	2203.36	2274.85	2511.75	chr8	614746	731224
ARTN	42.8535	16.429	7.13482	2.03543	18.7434	12.8918	chr1	43933320	43937240
ART1	0	0	0	0	0	0	chr11	3645128	3664416
ART3	7.79155	0	0	0	0	0	chr4	76011184	76114048
ENSG00000273756	0	0	0	0	0	0	chr15	23324535	23334196
ART4	4.86972	0	0	4.07087	0	5.37157	chr12	14825569	14843526
HAUS7	1094.71	545.809	565.689	634.038	928.291	627.4	chrX	153447668	153495516
SPTLC1	2432.91	3681.01	4992.33	5280.93	4924.58	5082.58	chr9	92031147	92115413
TCEA2	2638.41	1777.99	1867.28	1561.18	1879.27	2017.56	chr20	64057293	64072347
TCEA3	100.316	27.3817	36.6934	23.4075	31.5678	38.6753	chr1	23380909	23424748
TCEA1	5552.45	10673.4	10227.3	10808.2	6837.39	7566.4	chr8	53966552	54022456
KDM2A	15867.5	11690.2	18897.1	12500.6	23482.5	18213.9	chr11	67119263	67258082
COX4I1	17880.6	12257.9	12940.5	12025.3	13932.2	13992.9	chr16	85798633	85807068
BFAR	6738.72	9694.04	9561.68	12354.1	6688.43	8016.54	chr16	14632931	14669236
ZC3H18	6165.06	5682.62	5390.86	5298.24	6233.65	6327.71	chr16	88570403	88631964
DUOXA2	0	0	0	0	0	0	chr15	45114326	45118421
TMEM212	0	0	0	0	0	0	chr3	171843349	171859318
HCAR3	0	0	9.17334	5.08859	0	5.37157	chr12	122714756	122716811
CRTAM	0	0	0	0	0	0	chr11	122838500	122872643
EDA	217.189	259.214	242.584	209.65	163.758	262.133	chrX	69616067	70039472
COL18A1	16092.5	10634.1	11497.3	9349.77	13423.2	13869.4	chr21	45405165	45513720
OR6P1	0	0	0	0	0	0	chr1	158560606	158570580
CCDC116	13.6352	7.30179	32.6163	8.14174	38.4733	17.189	chr22	21632716	21637329
CCDC117	1399.56	2953.57	2866.16	2394.69	1585.3	1668.41	chr22	28772674	28789301
RLF	505.477	1170.11	801.138	940.371	711.262	557.569	chr1	40161387	40240921
CCDC112	710.005	1306.11	861.275	1421.75	814.844	914.242	chr5	115267190	115296693
MCF2L	4.86972	15.5163	8.15408	9.15946	3.94597	0	chr13	112894378	113099742
CCDC110	20.4528	55.6761	17.3274	31.5492	33.5408	47.2698	chr4	185445182	185471744
MEI4	0	7.30179	0	0	0	0	chr6	77650274	77927045
LEO1	2648.15	6194.66	5743.53	6779.01	4109.73	3607.55	chr15	51938025	51971778
MTCL1	15903.5	11868.1	14030.1	16216.3	17597.1	19021.8	chr18	8705556	8832778
ATP1A4	0	0	0	0	0	0	chr1	160151603	160186980
ATP1A3	898.95	549.46	638.057	630.985	643.194	735.906	chr19	41966582	41997497
ATP1A2	0	0	0	0	0	0	chr1	160115759	160143591
ATP1A1	113059	110159	117820	122150	122871	126233	chr1	116372668	116410261
MGRN1	5204.75	3326.88	4268.66	4363.97	4763.78	5545.61	chr16	4616493	4690974
CRTAP	44789.7	40887.3	40929.4	45152	48107.3	48418.3	chr3	33114014	33147773
SPHK2	2756.26	1626.47	1777.59	1694.5	2028.23	1972.44	chr19	48619291	48630717
SPHK1	12094.4	4676.8	6331.64	7988.06	11187.8	11209.4	chr17	76376584	76387860
OR2A12	0	0	0	0	0	0	chr7	144086278	144098953
IPO11	2582.9	3293.11	3020.07	3245.5	2033.16	2930.73	chr5	62403972	62628582
CUEDC2	3128.31	1901.2	2252.56	1938.75	2544.17	2042.27	chr10	102423249	102432574
CBLB	1473.58	1846.44	1808.17	1689.41	1501.44	1490.07	chr3	105655461	105869552
CPEB4	720.718	1073.36	1153.8	1207.01	876.993	758.466	chr5	173888349	173961980
C11orf98	3917.2	3563.27	3243.28	3070.45	3089.7	2522.49	chr11	62662817	62665210
CPEB1	0	0	0	0	0	0	chr15	82543201	82647977
TERF2IP	3893.83	3492.08	3689.72	3063.33	3048.27	3297.07	chr16	75647773	75761872
CPEB2	401.265	522.991	403.627	676.782	499.166	345.929	chr4	15002481	15070153
BEGAIN	15.5831	7.30179	8.15408	4.07087	0	8.59452	chr14	100537147	100587417
RBMXL3	0	0	0	0	0	0	chrX	115189410	115192868
SIRPD	0	0	0	0	0	0	chr20	1534251	1557705
ABAT	16.557	41.0726	17.3274	2.03543	13.8109	18.2633	chr16	8674596	8784575
ZNF780A	678.839	781.291	716.54	671.693	707.316	645.663	chr19	40069152	40090943
ZNF780B	237.642	353.224	368.972	302.262	335.408	304.031	chr19	40028260	40056231
BBOX1	0	0	0	0	0	0	chr11	27040725	27127809
FRG1	1418.06	1856.48	1422.89	1515.38	1462.97	1537.34	chr4	189940870	189963192
FRG2	10.7134	0	0	0	0	0	chr4	190024367	190027257
RHEBL1	774.285	379.693	652.326	578.063	527.774	510.299	chr12	49064676	49069979
C2CD5	4858.03	8119.59	6676.15	8592.59	6361.9	6199.87	chr12	22448583	22544546
IFT80	1426.83	2269.03	2077.25	2151.45	1557.67	1593.21	chr3	160256986	160399544
IFT81	1069.39	1778.9	1250.63	1114.4	597.815	891.681	chr12	110124335	110218793
IFT88	351.594	603.31	612.575	444.742	359.084	426.503	chr13	20567138	20691444
IL10RA	0	0	0	0	0	0	chr11	117986394	118001483
FAM90A22	9.73944	13.6909	5.0963	3.05315	6.90546	6.44589	chr8	7571995	7575006
CLEC9A	0	0	0	0	0	0	chr12	10030682	10066031
POU5F1B	0	0	0	0	4.93247	2.14863	chr8	127322183	127420066
KRTAP29-1	0	0	0	0	0	0	chr17	41301826	41302851
ENSG00000254692	0	0	8199.94	3358.47	838.52	121.398	chr14	24189157	24213473
FAM90A23	17.531	14.6036	11.2119	8.14174	4.93247	6.44589	chr8	7579644	7582653
ENSG00000260272	272.704	0	38.7319	37.6555	88.7844	0	chr16	2496032	2520218
SP2	2976.37	2160.42	2697.98	2513.76	2972.31	3242.28	chr17	47896150	47928957
GSX1	0	0	0	0	0	0	chr13	27792483	27794768
DEPDC7	181.153	458.187	377.126	425.406	169.677	197.674	chr11	33015878	33033582
CNTF	74.0197	135.996	134.542	213.721	104.568	192.302	chr11	58622665	58625733
MCM10	7656.17	8115.94	8541.4	10171.1	9917.22	9442.15	chr10	13161558	13211110
NUP93	12894	10287.3	11817.3	12477.2	12900.4	13382.7	chr16	56730118	56850286
IL10RB	2158.26	1997.95	2082.35	2267.47	2045	2234.57	chr21	33266367	33311420
ATG4C	466.519	831.491	1057.99	1037.05	614.586	512.448	chr1	62784132	62865516
ATG4B	3039.68	2539.2	2968.08	2542.26	3008.81	3066.09	chr2	241637213	241673857
ATG4A	3602.62	7652.27	6278.64	6393.3	3821.68	3414.17	chrX	108091668	108154671
KYNU	227.903	352.311	390.376	807.05	804.979	674.67	chr2	142877657	143055833
CREB5	838.565	648.034	510.649	434.565	949.993	487.739	chr7	28299321	28825894
ATG4D	1951.78	1272.34	1694.01	1417.68	1986.8	1997.15	chr19	10543904	10553418
PHOX2A	0	0	0	0	0	0	chr11	72239077	72244176
SP7	0	7.30179	0	0	3.94597	5.37157	chr12	53326575	53345315
GPKOW	4214.25	3207.31	3332.98	3096.91	3551.38	3696.72	chrX	49113407	49123735
CHORDC1	4539.55	5405.15	5465.27	5974	6435.88	5147.04	chr11	90200429	90223077
LRGUK	86.681	66.6288	54.0208	45.7973	36.5003	52.6414	chr7	134127299	134264595
KITLG	1032.38	2120.26	1772.49	2189.11	1938.46	1872.53	chr12	88492793	88580851
FAM171B	2420.25	3163.5	2881.45	3232.27	2641.83	2857.68	chr2	186694060	186765959
CFH	1228.14	2875.99	2130.25	184.207	34.5273	42.9726	chr1	196651754	196752476
GPT2	3364	2690.71	2773.41	2451.68	2670.44	2598.77	chr16	46884362	46931289
PNP	29532.9	26657	29359.8	37496.8	36690.7	36599.8	chr14	20461992	20477089
ANKFY1	19166.2	18043.6	19565.7	21154.3	20031.7	20935.2	chr17	4163821	4263979
CFB	46.7493	52.938	56.0593	16.2835	0	39.7496	chr6	31946000	31952086
OR5P3	0	0	0	0	0	0	chr11	7824818	7830840
OR5P2	0	0	0	0	0	0	chr11	7795974	7796942
SMKR1	191.867	98.5742	154.927	173.012	126.271	170.816	chr7	129502531	129512918
MRLN	0	0	0	0	0	0	chr10	59736692	59753455
ENSG00000288053	0	0	0	0	4.93247	0	chrX	49071470	49079887
CDKAL1	1211.59	1409.25	1392.31	1568.3	1494.54	1481.48	chr6	20534457	21232404
PNN	14013.1	17010.4	17149	20725.8	17220.2	18166.7	chr14	39175183	39183220
CSTF2T	5538.82	5050.1	5121.78	5325.71	5403.03	5321.08	chr10	51695486	51699595
ATP6V0E1	4642.79	5152.32	4826.2	5440.72	5345.81	5240.51	chr5	172983771	173035445
ATP6V0E2	11396.1	6356.21	7722.93	7643.06	9674.54	9963.19	chr7	149872968	149880695
MLLT6	24378.8	20544.5	21359.6	21293.7	24805.4	24644.8	chr17	38705273	38729795
CFP	38.9577	10.04	27.52	6.1063	33.5408	33.3038	chrX	47623282	47630305
SERPINA12	0	0	0	0	0	0	chr14	94487274	94517844
AAAS	17797.8	11542.3	12684.7	13345.3	15679.3	15683.9	chr12	53307456	53324758
HAMP	0	0	0	0	0	0	chr19	35280716	35285143
SHISAL2A	0	0	0	0	0	0	chr1	52633168	52657065
SIDT1	0	10.9527	0	0	0	0	chr3	113532555	113629575
SHISAL2B	0	0	0	0	0	0	chr5	64690503	64718190
SIDT2	2010.22	1192.02	1330.13	1449.23	1509.34	1737.17	chr11	117178736	117197445
ALPI	0	0	0	0	0	0	chr2	232456153	232460753
MSANTD3-TMEFF1	193.815	581.405	344.51	263.589	355.138	283.619	chr9	100442271	100577636
ENSG00000282936	648.646	920.025	982.566	1038.07	709.289	743.426	chr17	6628619	6640456
VPS33B	2760.16	2237.09	2594.02	2367.21	2693.13	2575.13	chr15	90998673	91022596
SIX4	1024.59	1507.82	1265.92	1475.69	1266.66	1343.97	chr14	60709539	60724351
SIX5	1967.37	1101.66	1328.1	1139.84	1267.64	1703.86	chr19	45764785	45769252
SIX6	0	0	0	0	0	0	chr14	60509146	60512850
SAGE1	0	0	0	0	0	0	chrX	135889205	135913062
MR1	125.639	72.1052	65.2326	94.6477	52.2842	39.7496	chr1	181033374	181061938
SIX2	3.89577	0	0	0	3.94597	0	chr2	45005182	45009452
SIX3	0	0	0	0	0	0	chr2	44941702	44946071
CNPY4	4375.93	3429.1	3881.34	3267.89	3382.69	3493.67	chr7	100119634	100125508
NAALAD2	4.86972	10.04	3.05778	44.7796	10.8514	13.9661	chr11	90131515	90192894
CNPY2	10988	7062.66	7616.93	6527.64	8605.18	8895.33	chr12	56309844	56316050
CNPY1	0	0	0	0	0	0	chr7	155474206	155555450
NODAL	5.84366	14.6036	0	16.2835	12.8244	11.8175	chr10	70431936	70447951
UFD1	9056.7	7913.31	7580.23	7389.65	8146.46	8245.36	chr22	19449911	19479202
COPG2	1651.81	4994.42	4391.99	5204.61	2826.3	2878.09	chr7	130506238	130668748
KNDC1	458.727	172.505	409.742	184.207	408.408	225.606	chr10	133160219	133226412
HMG20A	7848.04	10839.5	11353.5	10070.3	9287.84	9582.89	chr15	77420412	77485603
HMG20B	6527.37	4075.31	4358.35	3220.06	4484.6	4309.08	chr19	3572777	3579083
PHOSPHO2	74.0197	64.8034	91.7334	94.6477	63.1356	60.1616	chr2	169694454	169701708
AAGAB	5182.35	8824.21	8336.53	8603.78	6547.36	5871.13	chr15	67200667	67255195
FBXO6	294.131	177.068	167.159	159.782	140.082	210.566	chr1	11664200	11674354
RAB12	2210.85	2229.78	2346.34	2471.02	2444.53	2649.26	chr18	8609437	8639383
GLT8D1	2874.11	4514.33	3496.06	3796.09	2740.48	3243.36	chr3	52694486	52705840
SLC7A6OS	2518.62	2313.75	2612.36	2457.79	2635.91	2880.24	chr16	68298034	68310946
C4orf17	0	0	0	0	0	0	chr4	99511012	99542303
CDH26	16.557	14.6036	11.2119	28.4961	14.7974	30.0808	chr20	59958423	60034011
C3orf70	0	0	0	0	0	0	chr3	185076838	185153060
MARCHF8	3834.42	3594.31	3781.45	3695.33	4046.6	4040.5	chr10	45454585	45594906
MARCHF9	3173.11	2239.82	2836.6	2234.91	2491.88	2707.27	chr12	57755103	57760411
MRO	26.2965	25.5563	20.3852	21.3721	23.6758	8.59452	chr18	50795120	50825402
ZFP82	0	0	0	0	0	0	chr19	36383120	36418644
MARCHF1	222.059	433.544	269.085	153.675	102.595	68.7561	chr4	163524298	164384050
MARCHF2	2433.88	1228.53	1736.82	1364.76	1870.39	1973.52	chr19	8413270	8439017
MARCHF3	1285.61	1150.03	1386.19	1329.14	1622.78	1467.51	chr5	126867714	127030558
MARCHF4	11697.1	9640.19	9464.85	10628	11930.7	12149.4	chr2	216257865	216372483
MARCHF5	2449.47	3083.18	2545.09	2718.32	2360.68	2361.34	chr10	92291167	92353964
MARCHF6	11669.8	13376	13819.1	13465.4	12285.8	12360	chr5	10353695	10440388
COL7A1	151.935	128.694	123.33	68.1871	96.6764	189.079	chr3	48564073	48595329
SMDT1	1577.79	983.003	1178.26	894.573	1054.56	1146.29	chr22	42079700	42084284
RCOR3	484.05	1198.41	1145.65	1373.92	1096.98	1038.86	chr1	211258377	211316385
SYPL2	0	0	0	0	0	0	chr1	109466546	109482134
RFPL4AL1	20.4528	50.1998	57.0785	59.0276	35.5138	27.9322	chr19	55769118	55773420
RFX4	2.92183	4.56362	0	0	0	0	chr12	106583004	106762803
RFX5	6994.86	6162.71	6989.06	4655.04	4910.77	5097.62	chr1	151340640	151347326
AVPR2	74.0197	43.8107	43.8282	41.7264	31.5678	36.5267	chrX	153904673	153907166
RFX7	1258.34	1890.25	1976.34	2281.72	1622.78	1333.22	chr15	56087280	56245082
NRXN3	0	3.65089	5.0963	0	0	0	chr14	78170373	79868291
NRXN2	7.79155	10.9527	17.3274	5.08859	3.94597	8.59452	chr11	64606174	64723197
NRXN1	10.7134	15.5163	13.2504	4.07087	8.87844	0	chr2	49918503	51032561
RFX3	518.138	691.845	630.922	548.55	508.044	555.421	chr9	3218297	3526004
YDJC	4021.41	1494.13	1866.26	1620.21	2234.41	2502.08	chr22	21628089	21630035
FAM81B	0	0	0	0	0	5.37157	chr5	95391366	95450454
MYADML2	16.557	8.21451	4.07704	13.2303	12.8244	13.9661	chr17	81939645	81947233
VPS37D	117.847	175.243	220.16	132.303	247.61	149.33	chr7	73667831	73672112
APC	1543.7	4542.63	1785.74	4806.68	1762.86	2243.17	chr5	112707498	112846239
TMEM179B	4761.61	3541.37	3620.41	3505.02	3924.27	4437.99	chr11	62787402	62790400
ETV3L	0	0	0	0	0	0	chr1	157092043	157112412
UQCRC2	11450.7	24064	18008.3	20675.9	13160.8	11771.3	chr16	21953288	21983660
XPNPEP1	7450.67	6982.34	6606.84	7404.91	7012	7452.52	chr10	109864766	109923553
XPNPEP2	0	0	0	0	0	0	chrX	129738979	129769536
UQCRC1	20434.3	13758.4	15151.3	14233.8	16662.9	16778.6	chr3	48599002	48609646
GGCX	8804.45	8910.92	8910.37	8182.45	8150.41	9474.38	chr2	85544720	85561532
PAPLN	707.083	585.056	216.083	427.441	289.043	408.24	chr14	73237497	73274640
ADNP	4360.35	8334.99	7000.28	2267.47	10720.2	9855.76	chr20	50888916	50931437
ZNF57	171.414	399.773	356.741	371.467	318.637	276.099	chr19	2900928	2918473
ELOA	8948.59	9172.87	9275.26	10237.2	9633.11	10608.9	chr1	23743471	23762059
KHDRBS1	26487.4	24476.5	24692.6	24381.5	25155.6	25305.5	chr1	32013868	32043877
KHDRBS3	6879.94	6287.75	6287.81	8229.26	7756.8	7669.53	chr8	135457456	135647610
GGCT	2783.53	3671.89	2544.07	2613.5	2299.52	2976.93	chr7	30496621	30504841
NLRP12	7.79155	26.469	0	0	0	0	chr19	53793741	53824403
PRPH	133.43	127.781	115.176	56.9922	86.8114	36.5267	chr12	49295147	49298686
BAK1	4251.26	2823.05	2948.72	3315.72	3548.42	3798.78	chr6	33572547	33580293
ACTL6A	2301.43	3703.83	2994.59	3622.06	2717.79	2692.23	chr3	179562886	179588407
LHCGR	0	0	0	0	0	0	chr2	48686774	48755730
ENSG00000197991	0	0	0	0	0	0	chr13	61409858	61427849
OR1Q1	0	36.5089	6.11556	23.4075	22.6894	8.59452	chr9	122614738	122615682
GPR78	0	0	0	0	0	0	chr4	8580392	8590023
MKRN2OS	15.5831	18.2545	30.5778	17.3012	18.7434	9.66883	chr3	12539776	12545499
ATP5IF1	2057.94	1569.88	1599.22	1330.16	1862.5	1906.91	chr1	28236109	28246906
TARS1	22683.1	35520.5	32712.1	34688.9	28371.6	27653.9	chr5	33440696	33468086
C11orf1	377.89	2382.21	2289.26	2149.42	1130.52	905.647	chr11	111878935	111885975
TARS2	6492.31	5338.52	4957.68	5163.9	5624.99	5760.48	chr1	150487414	150507602
DPYSL2	40220.9	44389.4	35228.7	43383.3	41958.5	34306.1	chr8	26514031	26658178
DPYSL3	34279.9	38195.7	38115.2	42629.1	42408.4	38589.4	chr5	147390808	147510068
OR4D9	0	0	0	0	0	0	chr11	59511368	59520703
KRTAP10-12	0	0	0	0	0	0	chr21	44697172	44698044
KRTAP10-11	0	0	0	0	0	0	chr21	44646414	44647650
KRTAP10-10	0	0	0	0	0	0	chr21	44637356	44638455
IGFBP2	89.6028	24.6435	43.8282	0	16.7704	0	chr2	216632828	216664436
IGFBP3	32975.8	19890.1	92477.4	62685.3	17700.7	18310.6	chr7	45912245	45921874
LRFN1	1003.16	495.609	727.751	736.827	1056.53	977.626	chr19	39306566	39320863
IGFBP1	24.3486	0	0	7.12402	3.94597	12.8918	chr7	45888360	45893660
HBE1	2691.98	1855.57	2137.39	966.831	1180.83	1075.39	chr11	5268345	5505652
IGFBP7	27920	14795.3	15872.9	8556.97	11809.3	11437.2	chr4	57030773	57110385
IGFBP4	41831.8	26293.7	32242.2	27605.6	32879.8	33718.4	chr17	40443450	40457725
IGFBP5	0	0	0	0	0	0	chr2	216672105	216695549
MYRFL	0	0	0	4.07087	3.94597	0	chr12	69825227	69959097
CYP1B1	0	0	0	0	0	0	chr2	38067509	38109902
CYP2R1	657.412	773.99	598.305	951.566	650.099	806.81	chr11	14877440	14892231
CKLF	1395.66	1662.07	1668.53	1726.05	2065.72	1053.9	chr16	66552569	66566243
HNRNPA1L2	3024.09	2905.2	2747.92	2933.06	3048.27	3069.32	chr13	52642431	52643773
INS-IGF2	0	0	0	0	0	0	chr11	2146626	2161209
GJA1	56430.3	72651	68541.1	63673.5	53638.6	51252.3	chr6	121435595	121449727
GJA3	132.456	164.29	162.062	69.2048	43.4057	38.6753	chr13	20138255	20161052
APLNR	0	0	0	0	0	0	chr11	57233591	57237250
GJA5	0	0	0	0	0	8.59452	chr1	147756199	147773362
RUNX3	0	7.30179	0	0	0	0	chr1	24899511	24965010
GJA8	0	0	0	0	0	0	chr1	147902795	147909269
CYP8B1	0	0	0	0	0	0	chr3	42856005	42875898
BSX	0	0	0	0	6.90546	0	chr11	122977570	122981834
AK7	24.3486	8.21451	8.15408	12.2126	0	3.22294	chr14	96392128	96489427
OR4D1	7.79155	0	0	0	0	0	chr17	58148384	58159585
KDM3B	26249.7	27964	29052	33152.1	32092.6	32475.5	chr5	138352685	138437027
ZNF117	0	0	5.0963	2.03543	17.7569	0	chr7	64971772	64991036
ZNF114	42.8535	54.7634	45.8667	13.2303	11.8379	0	chr19	48270081	48287608
KDM3A	3457.5	7113.77	6165.5	7089.42	4468.82	4512.12	chr2	86440647	86492716
ZNF112	386.656	826.015	758.329	608.595	412.354	552.198	chr19	44326555	44367217
SEZ6L	0	0	0	0	0	0	chr22	26169462	26383597
PPP6R3	14998.7	14903	16060.5	18009.5	17464.9	17748.8	chr11	68460738	68615334
TMC4	71.0979	83.9706	57.0785	52.9213	60.1761	49.4185	chr19	54160108	54173250
TMC5	3.89577	13.6909	4.07704	9.15946	22.6894	5.37157	chr16	19410539	19499113
TMC6	1084	606.961	584.036	562.798	551.45	688.636	chr17	78107397	78132407
TMC7	1107.37	1428.41	1410.66	1574.41	1315.98	1238.68	chr16	18983934	19063942
APIP	1019.72	1934.06	1915.19	1634.45	1060.48	1125.88	chr11	34882295	34916379
TMC1	3.89577	0	9.17334	0	3.94597	9.66883	chr9	72521608	72838297
TMC2	7.79155	18.2545	12.2311	33.5847	36.5003	47.2698	chr20	2536573	2643580
OR6N1	0	0	0	0	0	0	chr1	158764236	158772195
TMEM200A	1550.52	2526.42	2308.62	1418.7	1114.74	1144.15	chr6	130366017	130443067
EIF2B4	5032.37	3865.38	4055.63	4169.59	4920.63	4650.71	chr2	27364352	27370338
NFATC2IP	10207.9	8491.07	8896.1	8966.09	10056.3	10573.4	chr16	28950807	28967092
TMC8	35.062	8.21451	12.2311	0	0	0	chr17	78130771	78142968
EIF2B3	2549.78	2402.29	2293.33	2777.35	2565.87	2848.01	chr1	44850522	44986722
EIF2B1	7936.67	8597.86	8661.67	8948.79	8765	8999.53	chr12	123620406	123633766
PRKAR2A	8256.12	12289.8	11366.8	12667.5	10615.7	10251.1	chr3	48744597	48847874
PRKAR2B	2915.99	4822.83	4164.7	5154.74	3451.74	2964.03	chr7	107044705	107161811
MAGT1	8283.39	5249.99	5156.44	5750.1	10803.1	10047	chrX	77825747	77895593
DCTN6	1672.26	3206.4	3033.32	2627.75	2147.6	2098.14	chr8	30156369	30183639
TXNIP	4298.01	5560.31	5313.4	3341.17	3290.94	3036.01	chr1	145992435	145996579
TMEM200B	42.8535	54.7634	32.6163	15.2658	23.6758	34.3781	chr1	29119429	29123903
MLF1	338.932	805.022	484.148	422.353	171.65	164.37	chr3	158571163	158606459
QPRT	145.118	98.5742	126.388	9.15946	27.6218	22.5606	chr16	29663279	29698699
IFT140	2942.28	2393.16	2820.29	2417.08	2912.13	3362.6	chr16	1510427	1612072
MLF2	34535.1	25639.3	26840.2	21935.9	30595.1	31853.4	chr12	6747996	6767475
TMEM14C	3272.45	2183.23	2042.6	2036.45	2269.92	2477.37	chr6	10722915	10731127
TMEM14B	2836.12	1892.08	2048.71	2217.61	2290.64	2277.55	chr6	10747759	10759774
TMEM14A	1803.74	1864.69	1729.68	1981.5	1766.81	1552.38	chr6	52671113	52686588
ENSG00000288654	0.973944	0.912724	1.01926	1.01772	0.986494	1.07431	chr3	88058139	88058216
MECOM	11356.2	16850.7	15043.3	16225.5	14456.1	14550.5	chr3	169083499	169663775
ITGA2B	106.16	85.796	85.6178	44.7796	98.6494	83.7965	chr17	44372180	44389649
RSPH1	0	3.65089	0	0	0	12.8918	chr21	42472486	42496224
FANCE	1734.59	1319.8	1282.23	1369.85	1665.2	1609.32	chr6	35452338	35467102
KCNE5	19.4789	10.9527	18.3467	4.07087	15.7839	30.0808	chrX	109623700	109625172
TTC1	4669.09	5628.77	4152.46	4872.83	3534.61	4638.89	chr5	160009113	160065543
LURAP1	15.5831	0	0	0	0	8.59452	chr1	46203334	46221256
TPBGL	3.89577	7.30179	0	0	0	8.59452	chr11	75240774	75243704
PNISR	4789.85	7077.26	6657.8	7397.79	6022.54	6456.63	chr6	99397629	99425331
MYT1L	0	0	0	0	0	0	chr2	1789113	2331375
ENSG00000283149	5.84366	5.47634	2.03852	3.05315	4.93247	0	chr3	186581995	186597103
FAM117A	2223.51	1547.98	1716.43	986.168	1046.67	975.478	chr17	49710332	49788592
CFHR2	0	0	0	0	0	0	chr1	196943738	196959622
CFHR3	4.86972	0	0	0	0	0	chr1	196774813	196795407
C1QTNF8	73.0458	78.4942	54.0208	96.6831	62.1491	95.614	chr16	1088226	1096244
CLIC5	0	0	0	0	0	0	chr6	45880827	46080348
PHACTR1	257.121	315.802	199.775	313.457	261.421	186.931	chr6	12716554	13290446
NLGN3	123.691	111.352	83.5793	91.5946	100.622	67.6818	chrX	71144821	71175255
LRSAM1	3322.12	2403.2	2523.69	2281.72	2665.51	2802.89	chr9	127451505	127503499
NLGN1	482.102	915.462	945.873	1312.86	692.519	564.015	chr3	173396284	174294372
KRTAP2-3	129.534	52.938	80.5215	77.3465	74.9735	100.986	chr17	41059240	41060114
KRTAP2-2	4.86972	2.73817	6.11556	4.07087	0.986494	5.37157	chr17	41054498	41055230
KRTAP2-1	3.89577	2.73817	1.01926	4.07087	0.986494	5.37157	chr17	41046541	41047316
CLEC1A	3.89577	15.5163	0	0	0	0	chr12	10069554	10111627
KRTAP2-4	14.6092	8.21451	6.11556	7.12402	11.8379	16.1147	chr17	41065116	41065879
TMEM147	9364.47	6590.78	6372.41	6558.17	8799.52	8855.58	chr19	35545626	35547526
ASGR1	323.349	175.243	212.006	204.561	194.339	194.451	chr17	7173431	7179564
TMEM145	179.206	79.407	149.831	58.0099	78.9195	63.3846	chr19	42313309	42325064
TMEM144	141.222	328.581	283.354	382.662	223.934	208.417	chr4	158201604	158255416
TMEM143	799.608	753.91	803.177	821.298	713.235	943.248	chr19	48332356	48364059
FOXL3	0	0	0	0	0	0	chr7	290170	291488
TMEM141	7749.67	4290.71	4465.38	4062.73	5114.97	4657.15	chr9	136791344	136793317
FOXL1	1499.87	1451.23	1329.11	1211.08	1352.48	1305.29	chr16	86576368	86583478
ENSG00000285085	17.531	10.9527	18.3467	17.3012	20.7164	7.5202	chr6	32150495	32154373
PCDHA6	8.76549	3.65089	8.15408	12.2126	31.5678	0	chr5	140827958	141012347
CEP72	2240.07	1394.64	1494.23	1674.14	1960.16	1918.73	chr5	612340	653553
SKOR2	0	0	0	0	0	0	chr18	47206169	47251660
API5	9643.99	13380.5	11687.9	13269	10986.6	9784.86	chr11	43311963	43344529
ARID4A	1243.73	2248.04	2042.6	2034.42	1537.94	1526.6	chr14	58298504	58373887
PCDHA5	50.6451	52.938	44.8474	71.2402	59.1896	97.7626	chr5	140821604	141012347
RTKN2	0	0	0	0	0	0	chr10	62183035	62268844
ENSG00000288658	0	8.21451	0	0	0	0	chr2	222314148	222320155
P2RX7	0	0	0	0	0	0	chr12	121132876	121188032
SOWAHA	0	0	0	0	0	0	chr5	132813302	132816786
SECISBP2L	1603.11	2389.51	2141.46	1359.67	2120.96	2204.49	chr15	48988476	49046447
SOWAHC	640.855	757.561	676.788	732.756	567.234	681.115	chr2	109614364	109618990
SOWAHD	17.531	0	8.15408	1.01772	5.91896	17.189	chrX	119758588	119760202
HAS2	186.997	502.911	335.336	538.372	274.245	296.511	chr8	121612116	121641440
HLA-DPA1	1092.76	926.414	1169.09	771.43	989.453	871.269	chr6	33064569	33080775
FAM32A	11979.5	8826.04	9263.03	9089.23	10087.9	10594.9	chr19	16185380	16192046
HAS3	477.232	170.679	648.249	580.099	388.678	670.372	chr16	69105653	69118719
PCDHA8	1.94789	0	0	0	0	0	chr5	140841187	141012347
KIAA1191	6960.77	7885.93	3873.19	6998.84	6527.63	6747.77	chr5	176346062	176361807
FER1L6	0	0	5.0963	0	0	5.37157	chr8	123851987	124120061
VAMP3	5147.29	6187.35	5240.01	6277.28	6087.65	5692.79	chr1	7771296	7781432
VMP1	10652	13331.2	11700.1	10992.4	10077	10099.6	chr17	59707654	59842255
FER1L5	20.4528	14.6036	8.15408	13.2303	9.86494	16.1147	chr2	96642764	96704887
CT55	0	4.56362	0	4.07087	3.94597	17.189	chrX	135156540	135171398
ZMAT1	0	18.2545	0	0	8.87844	0	chrX	101882288	101932027
ZMAT3	1227.17	1782.55	1914.17	2027.29	1608.97	1483.63	chr3	178960121	179072215
ZMAT2	10967.6	14079.7	13305.4	13984.5	12594.6	12559.8	chr5	140698680	140706686
ZMAT5	1853.41	941.931	1070.22	977.009	1171.95	1168.85	chr22	29730956	29767007
ZMAT4	0	0	0	0	0	0	chr8	40530590	40897833
C19orf25	2433.88	1006.73	1473.85	1132.72	1443.24	1502.97	chr19	1461143	1479216
MYBL1	376.916	706.448	699.212	1103.21	661.937	602.691	chr8	66562175	66613294
SMOC2	0	0	0	0	0	0	chr6	168441151	168667994
NR1D2	3304.59	5666.19	4713.06	4936.95	3549.4	3369.05	chr3	23945286	23980617
MYBL2	16859	11276.7	12123.1	11871.7	14425.5	14414.1	chr20	43667019	43716495
ITGB1BP1	3332.83	3550.49	3631.62	4512.56	3648.05	3714.98	chr2	9403475	9423528
CRACDL	107.134	127.781	97.8489	119.073	137.123	146.107	chr2	98793846	98936259
MUC20	37.0099	48.3744	62.1748	101.772	32.5543	11.8175	chr3	195720884	195741123
PLPBP	3832.47	3653.63	3360.5	4084.1	3507.97	3909.43	chr8	37762600	37779768
ZNF7	2340.39	2100.18	2350.41	1957.07	2268.94	2302.26	chr8	144827518	144847509
ZNF2	649.62	797.72	711.443	840.634	683.64	646.737	chr2	95165432	95184317
ZNF3	5042.11	6067.79	5477.5	4871.81	4434.29	5048.2	chr7	100064033	100082548
CTCFL	0	3.65089	0	0	0	0	chr20	57495966	57525652
UFSP1	255.173	92.1851	122.311	93.63	159.812	181.559	chr7	100888721	100889715
GCNA	114.925	230.919	161.043	154.693	139.096	185.856	chrX	71578437	71613583
PCP4L1	0	0	4.07704	0	0	0	chr1	161258745	161285450
MLANA	22.4007	115.003	30.5778	125.179	19.7299	67.6818	chr9	5890889	5910606
RAMACL	444.118	376.042	371.011	324.652	371.908	343.781	chr6	166583009	166586678
ZAP70	7.79155	0	0	0	0	0	chr2	97713576	97739860
CCDC182	0	0	0	0	0	0	chr17	57744495	57745299
PHLDA2	1079.13	520.252	588.113	745.987	1145.32	1171	chr11	2928273	2929420
SYNDIG1	3.89577	0	0	0	0	0	chr20	24469629	24666616
OGFR	18094.9	10049.1	11664.4	8656.7	9782.07	10270.4	chr20	62804835	62814000
EPM2AIP1	1802.77	2570.23	2066.04	2268.49	1735.24	2203.42	chr3	36985043	36993131
BCAP31	15301.6	15913.3	13355.4	12159.7	14839.8	12212.8	chrX	153700492	153724565
CDC5L	5644	10986.5	9496.44	8853.12	6475.34	6180.53	chr6	44387706	44450425
NEMP1	3127.33	7529.97	5836.28	2306.15	4485.59	4496.01	chr12	57055643	57078791
RAC3	2447.52	1306.11	1511.56	1195.82	1493.55	1442.8	chr17	82031678	82034204
RAC1	13563.1	18714.5	16900.3	19257.2	14072.3	13979	chr7	6374527	6403967
SBDS	5368.38	5270.07	4418.49	4552.25	3920.33	4443.37	chr7	66987680	66995693
FIGNL2	223.033	174.33	115.176	93.63	165.731	139.661	chr12	51817899	51848718
SBK2	36.0359	32.8581	16.3082	33.5847	28.6083	17.189	chr19	55528611	55537133
CPLX2	0	0	0	0	0	0	chr5	175796310	175884021
CPLX3	0	0	0	8.14174	3.94597	0	chr15	74826627	74831802
CPLX1	156.805	62.0652	85.6178	107.878	102.595	133.215	chr4	784957	826129
AP2A1	11569.5	6938.53	8662.69	8391.08	10720.2	10588.4	chr19	49767001	49807114
CPLX4	0	3.65089	0	0	0	0	chr18	59275156	59318649
AP2A2	10543.9	7862.2	8178.54	8675.02	10307.9	11105.2	chr11	924881	1012245
VCX	4.86972	0	0	2.03543	0	0	chrX	7842262	7844143
NIM1K	14.6092	9.12724	38.7319	13.2303	6.90546	20.412	chr5	43192225	43280850
PBX4	0	0	0	0	0	0	chr19	19561713	19618687
FIGNL1	1641.09	2070.97	2685.75	3779.8	1814.16	1291.33	chr7	50444128	50542535
PBX2	11749.7	10468.9	10376.1	9113.66	9597.6	9453.97	chr6	32184733	32190202
PBX3	1584.61	1724.13	2037.5	2783.46	2264	2314.07	chr9	125747345	125967377
PBX1	8.76549	0	23.443	4.07087	15.7839	12.8918	chr1	164559184	164886007
BCL6	754.806	666.288	742.021	611.648	756.641	885.235	chr3	187721377	187745725
AIRE	0	0	0	0	0	0	chr21	44285876	44298648
NSUN3	742.145	1420.2	1422.89	1442.11	1025.95	902.424	chr3	94063061	94131832
NSUN2	17471.6	18164.1	18785	19428.2	17482.6	18331	chr5	6599239	6633044
NSUN5	2691.98	1485	1669.55	1328.12	1602.07	1603.95	chr7	73302516	73308826
NSUN4	2197.22	2069.14	2308.62	2573.81	2415.92	2364.57	chr1	46340807	46365018
ZNF160	372.046	593.27	549.381	623.861	412.354	360.97	chr19	53066606	53103434
NSUN6	750.91	929.153	774.637	800.944	657.991	813.256	chr10	18545561	18655194
PRAMEF4	0	0	0	0	0	0	chr1	12879212	12886201
PRAMEF5	0	0	0	0	0	0	chr1	13254198	13263435
PRAMEF6	0	0	0	0	0	0	chr1	12938472	12947580
TUBG2	2280	1679.41	1767.4	1448.21	2138.72	2216.31	chr17	42659284	42667006
DBT	1308.98	1748.78	1921.3	1846.14	1593.19	1423.47	chr1	100186919	100249834
PRAMEF1	0	0	0	0	0	0	chr1	12791397	12796628
PRAMEF2	0	0	0	0	0	0	chr1	12857086	12861909
PTCH2	139.274	20.0799	60.1363	58.0099	48.3382	103.134	chr1	44819844	44843253
PTCH1	1262.23	1237.65	1443.27	884.396	1281.46	1230.09	chr9	95442980	95517057
PCDHGA2	42.8535	45.6362	45.8667	25.4429	48.3382	60.1616	chr5	141338760	141512975
PRAMEF9	0	0	0	0	0	0	chr1	13171848	13179459
TUFM	53975	34999.3	38562.7	39927.1	45862.1	45895.8	chr16	28842411	28846348
MFSD10	4721.68	2314.67	3190.28	3004.3	3783.2	3884.72	chr4	2930561	2934834
RAD9B	7.79155	3.65089	19.3659	32.567	16.7704	17.189	chr12	110502200	110533556
RAD9A	2459.21	1568.97	1555.39	1408.52	1769.77	1804.85	chr11	67376013	67398410
NPAS2	1475.52	1379.13	1469.77	1504.19	1455.08	1548.09	chr2	100820139	100996829
ERGIC2	2583.87	4444.05	3685.64	4219.46	2910.16	3135.92	chr12	29337352	29381189
ERGIC3	36731.3	24374.3	26416.2	20643.4	26154.9	25841.6	chr20	35542038	35557634
MAMSTR	174.336	152.425	150.85	186.242	142.055	165.444	chr19	48712725	48719725
ERGIC1	35907.3	28861.2	31479.8	32011.3	34044.9	37162.7	chr5	172834251	172952683
CCDC187	0	0	0	0	0	0	chr9	136249973	136306901
CLEC14A	14166	10630.5	11814.2	14348.8	15698.1	16990.3	chr14	38254000	38256093
CLU	35877.2	24301.3	26413.1	26089.2	26206.2	32826.8	chr8	27596917	27614700
B3GAT3	2333.57	1793.5	1765.36	1252.81	2342.92	2649.26	chr11	62615296	62622154
B3GAT2	4.86972	31.0326	40.7704	45.7973	11.8379	11.8175	chr6	70856679	70957060
B3GAT1	1.94789	10.9527	0	0	22.6894	6.44589	chr11	134378506	134412242
FAM90A11P	9.73944	11.8654	7.13482	3.05315	11.8379	13.9661	chr8	8011782	8017011
SRSF11	6219.6	7917.88	7141.95	8037.93	7387.85	7824.23	chr1	70205682	70253052
CPPED1	5670.3	5855.12	6611.94	6491	6772.28	6369.61	chr16	12659799	12803887
UXT	2913.07	3761.33	3855.86	3197.67	3338.29	3039.24	chrX	47651796	47659180
SHLD2	680.787	1907.59	1364.79	1266.04	751.708	808.959	chr10	87094161	87191465
CALM2	15049.4	23907	19009.2	21344.6	17032.8	17267.5	chr2	47160084	47176921
CALM3	33591.3	24321.3	28106.1	25742.1	29219.9	29523.2	chr19	46601074	46610782
SPG21	3881.16	7583.82	7570.04	6989.68	4411.6	6115	chr15	64963022	64990310
CALM1	35027.9	43768.7	40145.6	48175.7	43509.3	42523.5	chr14	90396502	90408268
GSDMA	0	0	0	0	0	0	chr17	39953263	39977768
GSDMB	241.538	485.569	399.55	419.3	332.448	368.49	chr17	39904595	39918635
GSDMC	996.344	1058.76	1184.38	2162.65	2008.5	1997.15	chr8	129748196	129786624
GSDMD	7144.85	3548.67	4184.06	3023.64	4075.21	4035.13	chr8	143553207	143563062
GSDME	2859.5	2635.03	3886.44	3209.88	3470.48	3276.66	chr7	24698355	24757940
UPK1B	0	7.30179	0	8.14174	0	0	chr3	119173517	119205143
DLGAP2	0	0	0	0	0	0	chr8	737628	1708476
DLGAP3	0	0	0	0	0	0	chr1	34865436	34929650
DLGAP1	2259.55	1972.4	2128.21	2236.94	2242.3	2289.36	chr18	3496032	4455307
DLGAP4	13001.2	10722.7	9948.99	12163.8	14891.1	14185.3	chr20	36306336	36528637
DLGAP5	3964.92	8027.4	7141.95	8296.43	5768.03	6153.67	chr14	55148112	55191608
BRDT	0	0	0	0	0	0	chr1	91949343	92014426
HRH2	0	0	0	0	11.8379	12.8918	chr5	175658030	175710756
MBNL2	1602.14	2231.61	2296.39	2200.3	2044.01	2049.79	chr13	97221434	97394120
MBNL3	38.9577	105.876	77.4637	43.7618	71.0275	50.4928	chrX	132369320	132489968
ENSG00000256591	321.401	303.024	304.759	299.209	386.706	634.92	chr11	61430056	61481842
PLK3	7852.91	5009.03	5524.39	4800.57	5425.72	5819.56	chr1	44800377	44805990
HRH3	0	0	0	0	0	0	chr20	62214960	62220278
ENSG00000284299	0	0	0	0	0	0	chr1	210858125	211134146
SHLD3	42.8535	76.6688	64.2134	103.807	77.933	31.1551	chr5	65625027	65630928
ADCY7	1407.35	1322.54	1168.07	1741.31	1993.7	2418.28	chr16	50246137	50318135
OIP5	697.344	416.202	421.974	338.9	317.651	432.949	chr15	41309273	41332591
CLCN3	5576.8	7371.16	6913.64	7747.88	5959.41	7100.15	chr4	169612633	169723673
CLMN	3631.84	5308.4	4839.45	3220.06	2918.05	2751.32	chr14	95181940	95319908
CLCN1	8.76549	0	0	0	0	0	chr7	143316111	143352083
FBXL16	153.883	136.909	139.639	47.8327	122.325	117.1	chr16	692500	705808
CLCN7	12776.2	8264.71	9842.99	8815.47	12300.6	12901.4	chr16	1444935	1475057
CLCN6	2423.17	2635.95	2816.21	3189.53	2841.1	2720.16	chr1	11806096	11843143
CLCN5	821.034	1556.19	1480.98	2018.13	1974.96	1029.19	chrX	49922596	50099235
CLCN4	1279.76	1414.72	1463.66	1605.96	1576.42	1737.17	chrX	10156975	10237660
FAM169A	28.2444	4.56362	0	29.5138	3.94597	18.2633	chr5	74777574	74866966
BRD8	14061.8	15268	14806.8	15682	15579.7	14606.4	chr5	138139770	138178678
BRD9	5216.44	4229.56	4488.82	4679.46	5112.01	4893.5	chr5	863741	892801
FBXL18	4919.39	3097.78	3840.57	3505.02	4516.17	4463.78	chr7	5475797	5513809
BRD4	17270.9	13448.1	16352	16871.7	19418.1	20597.8	chr19	15235519	15332545
SPAAR	80.8373	53.8507	89.6949	36.6378	25.6488	52.6414	chr9	35909490	35911686
BRD7	6971.49	10402.3	9461.79	10180.2	8696.93	8792.19	chr16	50313487	50368988
SCX	53.5669	29.2072	41.7897	16.2835	58.2031	38.6753	chr8	144266453	144268481
OR10D3	0	0	0	0	0	0	chr11	124183345	124188780
BRD2	17013.8	15747.2	15987.1	14669.4	16687.5	17264.2	chr6	32968594	32981505
BRD3	8574.6	7808.35	8440.49	7994.17	9173.4	10067.4	chr9	134030305	134068535
DNAJA2	9464.78	11020.2	10108	10513	9823.5	9402.4	chr16	46955362	46973674
DNAJA3	14072.5	11752.2	11710.3	11448.3	14107.8	14129.4	chr16	4425805	4456775
PTPN18	3352.31	2165.89	2758.12	2277.65	2502.73	2815.78	chr2	130356045	130375405
TGFBR3	1961.52	2648.72	2408.51	2729.52	2921.99	3129.48	chr1	91680343	91906335
DNAJA4	0	14.6036	7.13482	21.3721	13.8109	3.22294	chr15	78264086	78282196
LYRM2	2183.58	2778.33	2713.27	2971.73	2585.6	2259.28	chr6	89568144	89638749
PTPN13	0	0	0	0	0	0	chr4	86594315	86815171
PTPN12	3912.33	6486.73	5904.57	5844.75	5006.46	5581.06	chr7	77537295	77640069
PTPN11	22238.1	35898.3	32838.5	39392.8	31207.7	30898.4	chr12	112418907	112509918
MEIOSIN	61.3584	29.2072	17.3274	8.14174	16.7704	17.189	chr19	45733439	45764541
CRYBA4	0	0	0	0	0	0	chr22	26621963	26630669
ENSG00000285749	0	0	0	0	0	0	chr3	51798803	51830856
PVALEF	2.92183	3.65089	0	15.2658	0	0	chr17	81165507	81183166
PTPN14	18445.5	27329.7	27432.4	31193	26343.3	25968.3	chr1	214348700	214551602
GALR3	5.84366	0	0	4.07087	0	0	chr22	37823382	37825485
GALR2	10.7134	0	4.07704	0	20.7164	0	chr17	76074781	76077537
GALR1	0	0	0	0	0	0	chr18	77249848	77277900
UTRN	20272.6	34456.2	33280.9	36552.3	28029.2	28931.3	chr6	144285335	144853034
LYAR	2653.02	2797.5	2949.74	3184.44	3153.82	3072.54	chr4	4267701	4290154
PCDH20	0	0	0	0	0	0	chr13	61409685	61415849
CH25H	35.062	11.8654	9.17334	0	0	0	chr10	89205629	89207317
C16orf74	1157.04	1173.76	1214.96	608.595	988.467	1005.56	chr16	85690170	85751129
MRPL24	12045.7	8464.6	8670.84	8606.84	9881.71	9821.38	chr1	156737303	156741590
MRPL27	3469.19	2370.34	4885.31	2749.87	2705.95	2409.69	chr17	50367857	50373207
CSF2RA	42.8535	29.2072	16.3082	34.6024	19.7299	36.5267	chrX|chrY	1268800|1268800	1310381|1310381
DMD	1577.79	1950.49	2051.77	2173.84	2029.22	2012.19	chrX	31119219	33339609
MRPL20	7082.52	5427.97	5183.96	5011.24	5822.29	5217.95	chr1	1401909	1407293
C16orf72	12562.9	20463.3	16552.8	19985.9	15108.2	14059.6	chr16	9091644	9121635
MRPL22	3571.45	3740.34	3387	3211.92	3192.29	3222.94	chr5	154941073	154969411
GAB4	0	0	0	0	0	0	chr22	16961936	17008222
LRFN4	11365.9	5031.85	5830.17	5393.9	7736.08	8033.73	chr11	66857064	66860475
GAB2	3516.91	3588.83	3341.13	4688.62	4616.79	5284.55	chr11	78215293	78418348
MRPL28	13587.5	8593.29	8406.85	7219.69	9754.45	9525.95	chr16	366969	371289
GAB1	739.223	1071.54	961.162	847.758	935.196	674.67	chr4	143336762	143474568
C2orf81	87.6549	130.519	95.8104	99.7363	89.7709	89.1681	chr2	74414176	74421619
C2orf80	0	0	0	0	0	0	chr2	208165343	208190030
DMRTB1	0	0	8.15408	0	0	0	chr1	53459399	53467488
ZSCAN9	531.773	732.917	814.389	513.947	565.261	457.658	chr6	28224886	28233487
ZNF852	101.29	168.854	146.773	164.87	163.758	142.884	chr3	44494847	44510636
NPTX1	74.0197	76.6688	36.6934	24.4252	25.6488	69.8305	chr17	80466834	80476607
ZNF850	164.596	241.872	234.43	311.421	227.88	165.444	chr19	36714383	36772825
NDRG1	9672.23	7741.72	7699.49	9884.07	9235.55	10274.7	chr8	133237175	133302022
NDRG2	15.5831	0	0	0	7.89195	5.37157	chr14	21016763	21070872
NDRG3	9065.47	10130.3	10119.2	8494.89	9494.01	6283.67	chr20	36651766	36746090
NDRG4	1923.54	1562.58	1554.37	818.245	528.761	1070.02	chr16	58462846	58513628
ZSCAN2	744.093	448.147	546.323	429.477	408.408	484.516	chr15	84600986	84623717
SRSF5	22355.9	27005.7	26265.3	29458.8	23666	24235.5	chr14	69726900	69772005
SRSF4	5544.66	7114.68	7433.46	7285.84	7527.93	7398.81	chr1	29147743	29181900
SRSF7	13941	14297.8	15200.2	15224	14753	14150.9	chr2	38743599	38751494
SRSF6	18524.4	25896.7	21335.1	25155.9	22624.2	20294.9	chr20	43457893	43466046
SRSF1	25051.8	31926.2	30085.5	35444	31277.8	30891.9	chr17	58000919	58007273
CHD1L	4743.1	6910.23	5809.78	7297.03	5867.66	5205.05	chr1	147242654	147295765
SRSF3	38462	44833.9	39455.5	41420.1	37420.7	35957.3	chr6	36594362	36605600
CDK1	2592.64	2263.55	1802.05	1786.09	2247.23	2512.82	chr10	60778331	60794852
NKX2-6	0	0	0	0	0	0	chr8	23701740	23706756
MZB1	0	0	0	0	7.89195	0	chr5	139387467	139389913
SRSF9	30317.9	19908.3	21940.6	19789.5	23831.7	24629.7	chr12	120461672	120469748
HOXA5	168.492	126.869	83.5793	179.118	172.636	100.986	chr7	27141052	27143681
RNF130	5111.26	5289.23	4999.47	4596.01	4518.14	4737.73	chr5	179911651	180072101
RAPH1	680.787	1677.59	1517.68	2271.54	1124.6	987.295	chr2	203394345	203535335
VIL1	401.265	1.82545	0	0	0	444.766	chr2	218419121	218453295
SPO11	0	0	0	0	0	0	chr20	57329803	57343994
HLA-DQB1	54.5408	62.0652	47.9052	30.5315	28.6083	30.0808	chr6	32659467	32668383
RNF135	4074.01	3312.27	3645.89	3526.39	4054.49	3576.39	chr17	30970984	30999911
HLA-DQB2	0	0	0	0	0	0	chr6	32756098	32763532
RNF138	1225.22	1200.23	1070.22	1639.54	1192.67	1477.18	chr18	32091874	32131561
RNF139	720.718	692.757	638.057	702.225	725.073	625.251	chr8	124474880	124488618
POLQ	1634.28	3626.25	2876.35	4120.74	2446.5	2456.96	chr3	121431431	121545988
HOXA2	86.681	94.0105	53.0015	84.4705	53.2707	93.4654	chr7	27100354	27102683
GID4	1906.98	2013.47	2286.2	2263.4	2330.1	2195.9	chr17	18039408	18068405
GPR137	3178.95	2023.51	1921.3	2096.5	2554.03	2456.96	chr11	64270062	64289500
TAF11L14	0	0	0	0	0	0	chr5	17634460	17635053
CISD1	1148.28	2212.44	1501.37	1772.86	1308.09	1235.46	chr10	58269162	58289586
TAF11L12	0	0	0	0	0	0	chr5	17610496	17611583
SUPT20H	2234.23	2476.22	2401.38	2091.41	1974.96	1946.66	chr13	37009312	37059713
TAF11L10	0	0	0	0	0	0	chr5	17597232	17597828
R3HDML	0	0	0	0	0	0	chr20	44337043	44351238
TSHZ2	0	4.56362	0	0	0	0	chr20	52972358	53495330
TSHZ3	675.917	679.979	630.922	702.225	961.831	933.579	chr19	31274945	31349436
TSHZ1	1022.64	720.139	926.507	1141.88	1306.12	1439.58	chr18	75210755	75289950
GID8	13087.9	11591.6	11911.1	10345.1	11459.1	11041.8	chr20	62938147	62948475
MRC2	2681.27	1864.69	2201.6	2115.83	2468.21	2596.62	chr17	62627670	62693597
PCDHGA5	65.2542	26.469	85.6178	104.825	90.7574	30.0808	chr5	141364162	141512975
VILL	240.564	213.577	281.316	85.4883	197.299	127.843	chr3	37988059	38007188
ZNF581	3637.68	2118.43	2401.38	1486.88	2318.26	2098.14	chr19	55635459	55645623
LPAR2	710.005	467.315	530.015	439.654	504.098	654.258	chr19	19623655	19628930
SDS	2.92183	20.9926	37.7126	15.2658	33.5408	10.7431	chr12	113392445	113426301
ZNF582	0	0	4.07704	4.07087	0	0	chr19	56375846	56393534
TIPARP	1091.79	1382.78	1325.04	1497.06	1174.91	1207.53	chr3	156673235	156706770
ZNF584	748.963	728.353	638.057	2199.29	779.33	764.912	chr19	58408649	58418327
ZNF587	3634.76	5574	5385.77	4527.82	4908.79	4554.02	chr19	57849859	57865117
ZNF586	412.952	590.532	428.089	386.733	312.718	434.023	chr19	57769655	57819939
ZNF589	1207.69	1618.26	1407.6	1497.06	1680.99	1226.87	chr3	48241100	48299253
ZNF723	0	0	0	0	0	0	chr19	22832291	22858667
TMEM115	6027.74	3168.98	3664.24	3549.8	4205.42	4334.86	chr3	50354750	50359521
CHST8	0	0	0	0	0	0	chr19	33621953	33773509
HAPLN1	3.89577	0	8.15408	0	0	0	chr5	83637805	83720855
LSM12	4564.87	6772.41	5314.42	6651.8	4778.58	5447.85	chr17	44034328	44067619
PSD	31.1662	43.8107	10.1926	8.14174	0	12.8918	chr10	102402617	102419934
CAMKK2	8472.33	3085.92	9638.12	4286.63	12152.6	11729.4	chr12	121237675	121298308
CAMKK1	1545.65	1031.38	1024.36	1174.45	1436.33	1386.94	chr17	3860315	3893053
MYDGF	20756.7	14242.1	14525.5	14553.4	16655	16439.2	chr19	4641374	4670362
HOXA9	539.565	596.009	606.46	673.729	735.924	656.406	chr7	27162438	27165537
OR8U3	0	0	0	0	0	0	chr11	56417258	56418232
OR8U1	0	0	0	0	0	0	chr11	56375624	56376553
LPAR5	5.84366	0	0	4.07087	0	0	chr12	6618835	6635959
MAGEC2	9844.62	9542.53	9626.91	1247.72	1250.87	1172.08	chrX	142202342	142205290
ZP2	0	0	0	0	0	0	chr16	21197450	21214510
MTRF1L	1731.67	2317.41	1259.81	1946.89	1705.65	1689.9	chr6	152987362	153002709
MYO1H	18.5049	14.6036	12.2311	0	14.7974	18.2633	chr12	109347900	109448379
MYO1G	0	0	4.07704	0	0	0	chr7	44962662	44979033
MYO1F	102.264	134.17	65.2326	109.913	154.88	104.209	chr19	8520778	8577577
MYO1E	7281.2	7989.98	7943.09	7742.79	8185.92	8611.71	chr15	59132434	59372871
MYO1D	11808.1	13193.4	13300.3	18093	16009.8	16001.9	chr17	32492522	32877177
MYO1C	41917.6	30774.3	34873	33922.6	40972	40691.8	chr17	1464186	1492686
MYO1B	8671.02	14798.9	12438	16243.8	12800.7	11900.2	chr2	191245185	191425389
MYO1A	3.89577	16.429	2.03852	8.14174	7.89195	37.601	chr12	57028517	57051175
ZBED8	162.649	116.829	178.37	189.295	138.109	132.141	chr5	160393148	160400054
GRN	28508.3	21232.7	27383.4	23852.2	25779.1	30841.4	chr17	44345262	44353106
MTFP1	3830.52	1710.44	1969.21	1715.87	2388.3	2384.98	chr22	30425623	30429054
LCN6	142.196	65.7161	137.6	174.03	268.326	243.869	chr9	136744017	136748525
PARD6G	838.565	751.172	747.117	434.565	642.207	567.238	chr18	80157232	80247514
CHMP3	8454.8	10955.4	10617.6	10775.6	8677.2	7758.7	chr2	86503430	86563479
RPL36AL	16062.3	14099.8	14171.8	13942.7	16072	15480.9	chr14	49618530	49620626
RAET1G	74.9937	71.1924	61.1556	47.8327	39.4597	33.3038	chr6	149916878	149923121
CHMP7	8567.78	7948.91	8547.51	8090.85	8122.79	8371.06	chr8	23243637	23261999
CHMP6	5264.16	2395.9	2974.2	2970.72	3362.96	3701.01	chr17	80991598	81009517
CHMP5	5712.18	13880.7	11760.2	10170	5537.19	5188.94	chr9	33264879	33282070
DENND6A	1361.57	1444.84	1063.09	1271.13	1349.52	1279.51	chr3	57625454	57693077
OR52N4	0	0	0	0	0	0	chr11	5754243	5755958
OR52N5	0	0	0	0	0	0	chr11	5776165	5783355
OR52N2	0	0	0	0	0	0	chr11	5808924	5821483
CTPS2	1396.64	2919.8	2311.68	2484.25	1730.31	1682.38	chrX	16587999	16712936
CTPS1	15268.5	20338.2	19305.8	17286.9	14265.7	14200.3	chr1	40979696	41012565
LGALSL	118.821	148.774	129.446	138.41	117.393	151.478	chr2	64453969	64461381
SGO2	1487.21	2652.37	1826.51	2398.76	1962.14	1692.05	chr2	200510008	200584096
SULT6B1	0	0	0	0	0	0	chr2	37167820	37196598
LY6G6C	0	0	0	0	0	9.66883	chr6	31718648	31721746
ZER1	5613.81	3785.06	4475.57	3721.79	4383.98	4841.94	chr9	128729786	128772414
TOMM20L	0	0	0	0	1.97299	0	chr14	58395930	58408702
HOXA11	426.587	420.766	344.51	359.254	382.76	297.585	chr7	27181157	27185232
HOXA10	702.213	570.452	525.938	468.15	485.355	561.867	chr7	27170605	27180261
PPIAL4A	0	0	0	0	0	0	chr1	120889771	120890530
KRTAP19-3	0	0	0	0	0	0	chr21	30491462	30492013
PPIAL4C	0	0	0	0	0	0	chr1	149583848	149584607
KRTAP19-1	0	0	4.07704	0	0	0	chr21	30479706	30480367
PPIAL4E	0	0	0	0	0	0	chr1	144372875	144373634
PPIAL4D	0	0	0	0	0	0	chr1	145241415	145242174
PPIAL4G	0	0	0	0	0	0	chr1	148482548	148483302
KRTAP19-5	0	0	0	0	0	0	chr21	30501657	30502141
MMGT1	1072.31	1506.91	663.538	1732.15	733.951	702.602	chrX	135960588	135974029
PPIAL4H	0	0	0	0	0	0	chr1	146344006	146344765
KRTAP19-8	0	0	0	0	7.89195	0	chr21	31038159	31038476
ATAT1	464.571	327.668	581.997	298.191	527.774	574.758	chr6	30626842	30646823
TTYH1	24.3486	38.3344	29.5585	12.2126	17.7569	35.4524	chr19	54415219	54436904
TSSK6	194.789	183.457	137.6	91.5946	200.258	215.937	chr19	19514219	19515548
SRC	22421.2	14453.9	16963.5	16391.4	18723.6	20226.1	chr20	37346109	37406050
NEMF	3646.44	8115.94	7013.53	8165.15	5197.83	5115.89	chr14	49782083	49852821
ZNF326	6599.44	9970.59	8589.3	10659.6	8621.95	8338.83	chr1	89995110	90035533
SRF	5945.93	4056.14	4707.96	4029.14	4381.02	4789.29	chr6	43171269	43181506
TSSK3	118.821	159.727	134.542	112.967	163.758	182.633	chr1	32353454	32364312
ZNF322	463.597	763.037	622.768	799.926	483.382	436.172	chr6	26634383	26659752
FAM214A	289.261	291.159	333.298	335.847	186.447	188.005	chr15	52581321	52709817
FAM214B	4979.77	4341.83	4906.72	3565.06	4462.9	5068.62	chr9	35104112	35116341
SRI	7991.21	12193.1	11289.3	12359.2	9860	9813.86	chr7	88205115	88226993
ZNF329	1039.2	1294.24	1344.4	1631.4	1246.93	1104.4	chr19	58126248	58155067
KCNH7	0	0	0	0	0	0	chr2	162371407	162838767
SRL	0	0	0	0	0	0	chr16	4189374	4242080
SRM	12171.4	6775.15	8148.98	8393.11	11312.1	11862.6	chr1	11054589	11060018
SRR	659.36	887.167	1001.93	1051.3	811.884	557.569	chr17	2303383	2325260
ADCY8	0	0	0	0	0	0	chr8	130780301	131040909
LGALS9	334.063	342.271	410.762	255.447	255.502	225.606	chr17	27629798	27649560
LGALS8	2180.66	4141.94	4108.64	4357.87	3817.73	3137	chr1	236518000	236552981
SF3B3	57149.1	63302.9	65820.7	75346.7	70326.1	73686.2	chr16	70523791	70577668
PLCE1	3177	4734.3	4586.67	6098.16	4706.56	5306.04	chr10	93993931	94332823
LGALS2	0	2.73817	7.13482	8.14174	4.93247	23.6349	chr22	37570248	37582616
LGALS1	80403.9	46889.4	55581.3	52626.2	68517.9	65930.7	chr22	37675636	37679802
SRY	0	0	0	0	0	0	chrY	2786855	2787682
LGALS7	0	0	0	0	0	0	chr19	38770968	38773517
CFAP36	654.49	1755.17	1134.44	1472.64	915.466	738.054	chr2	55519604	55545079
LGALS4	8.76549	0	5.0963	0	0	0	chr19	38801674	38812945
GAGE10	0	0	0	0	0	0	chrX	49303646	49319841
AKIRIN2	2095.93	1709.53	1831.61	1821.71	2103.2	2071.28	chr6	87674860	87702233
AKIRIN1	2648.15	4750.73	5518.27	3660.73	2688.2	2294.74	chr1	38991276	39006059
EIF2AK1	15385.4	19352.5	19209	18952.9	17940.4	18019.5	chr7	6022247	6059175
EIF2AK3	637.933	1137.25	1239.42	1217.19	930.264	940.025	chr2	88556741	88691476
EIF2AK2	8997.29	16296.7	19731.9	10567	7757.79	7278.48	chr2	37099210	37157192
TDG	981.735	2151.29	1958	2109.73	984.521	812.182	chr12	103965822	103988874
EIF2AK4	13837.8	18241.7	18183.6	20092.8	17948.3	17746.6	chr15	39934115	40035591
CKS2	11999	10576.6	11207.8	10244.3	11562.7	11080.5	chr9	89311195	89316703
ADCY9	4980.75	4049.75	4372.62	5270.76	6206.03	6112.85	chr16	3953387	4116442
NMB	522.034	169.767	212.006	213.721	234.785	205.194	chr15	84655129	84658563
EREG	24.3486	29.2072	35.6741	150.622	59.1896	107.431	chr4	74365145	74388749
MYO19	10350.1	7916.96	7905.38	8388.03	9509.8	8973.75	chr17	36495636	36534927
AVPI1	2192.35	1291.5	1437.16	1427.86	1576.42	1756.5	chr10	97677424	97687241
MYO16	0	0	0	0	0	0	chr13	108596152	109208005
TRNT1	1538.83	1786.2	1575.78	1585.6	1437.32	1452.47	chr3	3126933	3153358
ASAP1	29014.8	36174	36471.2	37062.2	37760	39339.3	chr8	130052104	130443674
ASAP2	16963.2	17565.4	18868.5	23017.7	22578.9	23033.3	chr2	9206765	9405683
ASAP3	4041.87	3747.64	3819.17	3348.29	3583.93	4649.63	chr1	23428563	23484568
OCRL	3860.71	7341.04	6154.29	7280.75	5571.72	5323.23	chrX	129540259	129592561
CISH	229.851	177.981	114.157	134.339	149.947	155.776	chr3	50606489	50611774
ATG101	13134.6	8177.09	9057.14	8912.15	10146.1	9485.12	chr12	52069978	52077495
PLAUR	6167.98	4215.87	4909.77	5983.16	7292.16	7707.13	chr19	43646095	43670547
KRT28	0	0	0	0	0	0	chr17	40792196	40799959
HILPDA	2364.73	1679.41	1935.57	1671.09	2003.57	1897.24	chr7	128455849	128458418
CLXN	0	0	0	0	0	0	chr8	48713634	48735311
LOXHD1	0	0	0	0	0	0	chr18	46476972	46657220
LRRC26	9.73944	0	12.2311	0	0	5.37157	chr9	137168758	137170051
SLCO1B3	75.9676	185.283	131.485	214.738	181.515	170.816	chr12	20810702	20916911
LRRC24	32.1401	3.65089	6.11556	1.01772	8.87844	4.29726	chr8	144522388	144527033
KIAA1522	5397.59	3831.61	5023.93	5204.61	5972.23	6276.15	chr1	32741830	32774970
MTMR11	2567.32	2063.67	2388.13	2216.59	2238.35	2239.95	chr1	149928651	149936879
MPDU1	8282.42	6305.09	6276.6	6352.59	6486.2	7082.96	chr17	7583529	7592789
LRRC20	5768.67	2676.11	6845.35	6156.17	7226.07	7491.2	chr10	70298970	70382650
LOX	5042.11	5712.74	5813.86	9073.97	8876.47	8571.96	chr5	122063195	122078259
LPGAT1	3938.63	7948	6279.66	7882.22	5722.65	5351.16	chr1	211743457	211830763
LRRC28	1476.5	1850.09	1772.49	1930.61	1956.22	1799.48	chr15	99251362	99390729
TIMM17B	7099.07	2863.21	4256.43	3369.66	3637.2	4184.46	chrX	48893447	48898143
GCNT4	0	0	0	0	0	0	chr5	75025346	75052558
GCNT7	16.557	25.5563	8.15408	16.2835	25.6488	12.8918	chr20	56491492	56525925
TIMM17A	6107.6	6343.43	5938.21	5807.09	5688.12	5614.37	chr1	201955503	201970664
GCNT1	1861.21	2394.07	2609.31	2420.13	2306.42	2163.67	chr9	76441666	76507416
GCNT3	0	7.30179	0	0	7.89195	9.66883	chr15	59599677	59622723
GCNT2	705.135	960.185	708.386	1213.12	929.277	1061.42	chr6	10492223	10629368
OR14I1	0	0	0	0	0	0	chr1	248681322	248682328
AACS	2859.5	2546.5	2734.67	2648.1	2930.87	2634.22	chr12	125065435	125143316
PARD6B	325.297	454.536	438.282	152.658	126.271	158.999	chr20	50731580	50756795
C14orf132	0	0	0	0	11.8379	0	chr14	96039362	96093971
MBD3L2B	0	0	2.03852	0	0	0	chr19	7018969	7021432
LPCAT4	10711.4	7322.78	8045.02	10745.1	11691.9	12488.9	chr15	34358633	34367196
LPCAT2	10376.4	18139.5	15259.3	13091.9	9186.23	9252	chr16	55509072	55586666
LPCAT3	2850.73	3189.97	2971.14	2154.51	2043.03	1790.88	chr12	6976185	7018476
LPCAT1	18782.5	17144.6	17139.9	18355.5	18382.3	19234.5	chr5	1461427	1523960
OSTM1	1729.72	1770.68	1621.64	1617.15	1464.94	1410.58	chr6	108041409	108165840
ENSG00000258989	0	0	0	3.05315	0	0	chr14	61529128	61657964
MID1IP1	3948.37	2773.77	3630.6	3376.79	3524.74	4919.29	chrX	38801440	38806537
TAS2R42	0	0	0	0	0	0	chr12	11185993	11186937
INAVA	0	0	0	0	0	0	chr1	200891048	200915742
PIGA	252.251	632.517	354.702	431.512	374.868	237.424	chrX	15319455	15335554
PIGB	171.414	226.355	98.8682	222.88	149.947	163.296	chr15	55319222	55355648
PIGC	1985.87	1845.53	1915.19	1819.68	1894.07	1947.73	chr1	172441457	172444086
AANAT	6.8176	8.21451	8.15408	0	6.90546	10.7431	chr17	76453351	76470117
CALCRL	74.0197	155.163	209.968	203.543	97.6629	90.2424	chr2	187341964	187448460
PIGH	2607.25	2008.9	1812.24	1461.44	1523.15	1700.64	chr14	67581955	67600268
TBC1D3	101.29	93.0978	89.6949	133.321	107.528	143.958	chr17	38181659	38192555
PIGK	3039.68	4503.38	3589.83	4402.64	2979.21	3166.01	chr1	77088989	77219430
PIGL	1746.28	1107.13	993.778	946.477	1107.83	1252.65	chr17	16217209	16348801
PIGM	1115.17	1424.76	1391.29	1294.54	1325.85	1193.56	chr1	160024953	160031990
PIGN	1594.35	2781.98	2505.34	3416.48	2404.08	2194.82	chr18	61905255	62187118
PIGO	5507.65	5047.36	4952.58	5035.67	5538.18	6585.55	chr9	35087237	35096619
PIGP	592.158	651.685	567.728	645.233	609.653	591.947	chr21	37062846	37073170
PIGQ	4156.79	1988.82	2729.58	2286.81	3227.81	3322.86	chr16	566995	584109
PIGR	3.89577	8.21451	5.0963	0	0	0	chr1	206928522	206946466
PIGS	8028.22	6005.72	7193.94	6578.52	7050.47	7807.04	chr17	28553387	28571536
PIGT	17043	13728.3	15408.2	14213.4	16578	14539.8	chr20	45416084	45448578
PIGU	2557.58	3845.3	3285.07	3306.56	2950.6	2738.43	chr20	34560542	34677092
PIGV	2155.34	1004.91	945.873	1099.13	2056.84	1646.92	chr1	26787054	26800659
PIGW	708.057	964.749	744.06	783.642	796.1	707.973	chr17	36534987	36539310
PIGX	761.624	1056.02	763.426	766.341	522.842	585.501	chr3	196639775	196736007
PIGY	3705.86	3136.12	2951.78	2406.9	3291.93	3117.66	chr4	88520998	88523776
PIGZ	185.049	186.196	204.871	120.091	255.502	189.079	chr3	196946356	196968871
KRT25	0	0	0	0	0	0	chr17	40748021	40755331
FZD5	822.982	1087.05	1079.4	978.026	970.71	950.768	chr2	207762598	207769906
TAGLN	3215.96	2051.8	2333.09	1494.01	877.979	1282.73	chr11	117199370	117207464
CCDC178	0	0	0	0	0	0	chr18	32937402	33441101
SNAPC3	1452.15	1541.59	1134.44	1669.06	1447.19	1333.22	chr9	15422734	15465832
TAX1BP3	22263.4	13680.8	16341.8	16259.1	21489.8	21311.2	chr17	3662895	3668679
ANKLE2	8541.48	8030.14	7785.11	8762.55	9137.89	9218.69	chr12	132725503	132761832
RHPN1	397.369	197.148	294.566	245.27	310.745	338.409	chr8	143368876	143384221
INPPL1	19866.5	14593.5	16993.1	15420.5	18416.8	19144.3	chr11	72223701	72239147
OLR1	0	0	0	0	0	0	chr12	10158301	10172138
SERPINB8	2169.95	2326.53	1838.74	1799.32	2606.32	2309.78	chr18	63970029	64019779
SRRM1	14181.6	12844.8	13784.5	16418.8	16935.1	17778.8	chr1	24641231	24673281
CCDC171	483.076	918.2	706.347	911.875	549.477	620.954	chr9	15553043	15974037
SRRM3	116.873	93.0978	97.8489	34.6024	19.7299	52.6414	chr7	76201896	76287287
SRRM2	49258.2	50250	54839.2	67664	66584.4	64808	chr16	2752626	2771412
SRRM5	42.8535	87.6215	50.963	42.7441	74.9735	67.6818	chr19	43596617	43614498
CCDC175	0	0	0	0	0	0	chr14	59505067	59576812
CCDC177	0	0	0	0	0	4.29726	chr14	69569799	69574871
PDK1	386.656	930.978	597.286	796.873	580.058	379.233	chr2	172555373	172608669
RGL1	1456.05	1700.4	1533.99	1890.92	1857.57	2035.83	chr1	183636085	183928532
PDK3	899.924	1763.38	1370.9	1389.18	1042.72	889.533	chrX	24465286	24550466
PDK2	3879.22	2773.77	2974.2	2450.66	3113.37	3048.9	chr17	50094737	50112152
EBP	4511.31	3459.22	3636.72	3711.61	4310.98	4461.63	chrX	48521808	48528716
H3C7	0	0	0	5.08859	7.89195	0	chr6	26250142	26250635
H3C4	7.79155	1.82545	11.2119	9.15946	0	5.37157	chr6	26196784	26197286
LNPEP	4656.42	8032.88	7424.29	7887.31	6752.55	5795.93	chr5	96936080	97037513
MYO5C	23.3746	23.7308	76.4445	39.691	15.7839	35.4524	chr15	52192322	52295804
H3C8	10.7134	10.9527	18.3467	18.3189	1.97299	16.1147	chr6	26270918	26271413
SEC61A1	16903.8	18227.1	18438.4	20573.2	17988.7	16899	chr3	128051641	128071683
SEC61A2	519.112	690.932	904.083	955.637	717.181	640.292	chr10	12129637	12169956
ALPL	35.062	10.04	0	5.08859	8.87844	17.189	chr1	21509423	21578410
TM2D1	745.067	844.269	709.405	811.121	657.991	702.602	chr1	61681046	61725423
TM2D2	3717.54	3439.14	4153.48	4178.75	3699.35	2254.99	chr8	38988808	38996824
DDHD2	3212.07	4768.98	3596.97	5161.86	4267.57	3298.15	chr8	38225218	38262836
NHLRC4	13.6352	8.21451	23.443	24.4252	39.4597	26.8579	chr16	567005	569495
ZFAND6	1345.02	1873.82	1347.46	1477.73	1369.25	920.688	chr15	80059568	80138393
PUF60	30097.8	15467	19156	20067.3	32395.5	27503.5	chr8	143816344	143829352
ZFAND4	232.773	401.598	278.258	347.042	259.448	325.517	chr10	45615500	45672772
ZFAND3	7793.5	7855.81	7882.96	7919.88	8213.55	7701.76	chr6	37819727	38154624
ZFAND1	786.946	1045.07	918.353	950.548	901.655	818.628	chr8	81701337	81732881
MYO5B	311.662	353.224	388.338	201.508	258.461	266.43	chr18	49822789	50195147
SUPT3H	224.007	149.687	197.736	144.516	175.596	169.742	chr6	44826726	45377934
SERPINB3	0	0	0	0	0	0	chr18	63655197	63661893
NDUFB10	6086.17	3738.52	4535.71	4200.12	5206.71	4944	chr16	1959538	1961975
PLVAP	15.5831	10.9527	40.7704	12.2126	7.89195	31.1551	chr19	17351450	17377342
SLC39A13	5789.12	3296.76	4012.83	3683.12	4668.09	4675.42	chr11	47407132	47416496
SLC39A10	1084.97	2019.86	2093.56	2688.81	1941.42	1553.46	chr2	195575977	195737702
SLC39A11	1849.52	1416.55	1608.39	3005.32	3478.38	1533.05	chr17	72645949	73092712
SLC39A14	18583.8	18914.4	20057	23028.9	24482.8	13198	chr8	22367278	22434129
SCN2B	0	0	0	5.08859	3.94597	0	chr11	118162806	118176639
CEP120	1985.87	3583.35	2988.47	3347.27	2510.63	2506.38	chr5	123344892	123423592
EIF1AX	8794.71	10855	9300.75	10492.7	9538.41	9288.52	chrX	20124525	20141838
NTRK1	4.86972	0	0	48.8504	88.7844	23.6349	chr1	156815656	156881850
NTRK2	11.6873	36.5089	17.3274	68.1871	7.89195	0	chr9	84668375	85095751
RSBN1	727.536	869.826	926.507	1022.81	769.465	898.127	chr1	113761832	113812476
EIF1AD	5189.17	5442.57	5723.14	6201.97	5909.1	5675.6	chr11	65996545	66002176
ARHGAP22	4330.15	2820.32	3586.78	3310.63	3734.86	4240.32	chr10	48446036	48652616
ARHGAP21	6348.16	17429.4	17787.1	21714	19504	19560	chr10	24583609	24723887
ARHGAP20	0	0	0	0	0	0	chr11	110577042	110713189
ARHGAP27	590.21	242.784	365.914	309.386	343.3	276.099	chr17	45393902	45434421
ARHGAP26	2940.34	4447.7	3756.99	1373.92	1736.23	1537.34	chr5	142770377	143229011
ARHGAP25	0	0	4.07704	0	0	0	chr2	68734811	68826833
EVI5	2212.8	3450.1	3557.22	3350.33	1974.96	2445.14	chr1	92508696	92792404
ARHGAP29	17903	25574.5	22584.8	26259.1	22359.9	21623.8	chr1	94168905	94237633
ARHGAP28	0	0	0	0	3.94597	0	chr18	6729716	6915716
SASH3	0	0	0	0	0	0	chrX	129779949	129795201
CHST12	2820.54	2072.8	2265.81	1705.69	2439.6	2612.73	chr7	2403588	2448484
OR9Q2	0	0	0	0	0	0	chr11	58189070	58194053
HHAT	845.383	824.189	729.79	619.79	602.748	680.041	chr1	210328252	210676296
ATRIP	3128.31	2492.65	2494.13	2734.61	2918.05	3033.86	chr3	48446710	48467645
NFKBIL1	1968.34	1087.05	1184.38	865.06	1133.48	1119.44	chr6	31546870	31558829
SLCO4C1	0	0	0	0	0	0	chr5	102233986	102296284
CELSR3	9503.74	7436.87	8918.52	8668.92	9836.33	10672.2	chr3	48636463	48662886
RBFA	2821.51	2306.45	2397.3	2436.42	2789.8	2538.61	chr18	80034434	80050651
FAM76A	687.604	889.906	877.583	747.004	659.964	616.657	chr1	27725961	27763116
RIIAD1	0	0	0	0	0	0	chr1	151710433	151729805
NKRF	935.96	2227.05	4382.82	3114.21	4116.64	1131.25	chrX	119588337	119606443
PMF1-BGLAP	345.75	276.555	307.816	468.15	439.976	810.033	chr1	156212982	156243332
AFTPH	939.855	1270.51	1336.25	1329.14	1314.01	985.147	chr2	64524299	64593005
MYSM1	469.441	2142.16	1498.31	2185.04	1285.4	1180.67	chr1	58643440	58700090
ATG2A	8585.31	5396.02	6486.57	6677.24	8280.63	9021.02	chr11	64894546	64917211
HHEX	2471.87	2673.37	2284.16	2265.44	2144.64	2378.53	chr10	92689955	92695647
ATG2B	2909.17	5443.48	5115.66	5745.01	4439.22	4113.55	chr14	96279195	96363341
PALS2	838.565	1514.21	1265.92	2159.6	1442.25	1539.49	chr7	24573268	24694193
PALS1	9426.8	18945.4	16454.9	17479.3	11341.7	11343.7	chr14	67240713	67336061
BMP7	0	0	0	0	0	0	chr20	57168753	57266641
BMP6	6566.33	6422.84	5835.26	4592.96	5083.4	4798.96	chr6	7726099	7881728
H4C3	2256.63	2903.37	3444.08	3606.79	3327.44	3132.7	chr6	26103933	26104337
BMP4	24.3486	11.8654	8.15408	1.01772	0	17.189	chr14	53949736	53958761
H4C5	60.3845	124.13	100.907	126.197	102.595	63.3846	chr6	26204610	26205021
GPR6	0	0	0	0	0	0	chr6	109978256	109980720
BMP1	7429.24	5291.97	5527.45	5501.78	6260.29	6043.02	chr8	22165140	22212326
NDUFAF4	1280.74	1107.13	1308.73	1086.92	1157.16	1128.03	chr6	96889315	96897891
DR1	5271.96	6316.96	5820.99	6220.29	5553.96	5640.15	chr1	93345907	93369493
MTURN	174.336	198.061	314.951	308.368	141.069	503.854	chr7	30134986	30162762
GOLGA8Q	93.4986	207.188	103.964	111.949	66.0951	75.202	chr15	30552050	30565684
GOLGA8S	0	0	2.03852	0	0.986494	0	chr15	23354748	23368341
SWT1	137.326	238.221	249.719	244.252	196.312	128.918	chr1	185157080	185291781
TERF2	3604.56	3272.11	3380.88	3404.26	3468.51	3681.68	chr16	69355567	69408571
GOLGA8O	176.284	253.737	259.911	148.587	170.663	149.33	chr15	32441914	32455634
GOLGA8N	107.134	133.258	140.658	78.3642	66.0951	80.5736	chr15	32593456	32607310
DNAJC18	1269.05	1895.73	1753.13	1623.26	1456.06	1317.11	chr5	139410203	139444491
GOLGA8K	86.681	58.4143	68.2904	79.3819	77.933	68.7561	chr15	32389599	32403292
GOLGA8J	37.9838	33.7708	39.7511	50.8859	25.6488	58.013	chr15	30082955	30096690
FOXM1	28827.8	33228.6	25624.2	31031.2	33586.2	47722.1	chr12	2857680	2877174
GOLGA8G	0	1.82545	0	0	0	0	chr15	28519611	28532971
GOLGA8F	0	1.82545	0	0	0	0	chr15	28378664	28392021
GOLGA8A	2233.25	2721.74	3364.58	2990.05	2625.06	2786.77	chr15	34378935	34437808
GOLGA8B	1703.43	2311.93	2025.27	2357.03	1909.85	1964.92	chr15	34525095	34583651
CT45A9	0.973944	0	0	0	0	1.07431	chrX	135863418	135871812
RASSF8	4074.98	6026.71	5740.47	5210.71	4346.49	4594.84	chr12	25958232	26079892
NCBP2L	0	0	0	0	2.95948	0	chrX	107774899	107795829
RASSF1	4907.7	3250.21	3319.73	3452.1	3917.37	4133.96	chr3	50329782	50340936
PTOV1	8124.64	4428.54	5838.32	5022.43	6957.74	7708.21	chr19	49850735	49860744
PTPMT1	3775.98	2318.32	2986.43	2417.08	3065.04	3191.79	chr11	47565430	47573461
FKTN	653.516	1205.71	862.294	1567.28	1022.99	456.584	chr9	105558130	105653820
CT45A5	0.973944	0	2.03852	0	2.95948	1.07431	chrX	135775852	135785503
RASSF4	491.841	375.129	263.988	339.918	420.246	403.942	chr10	44959802	44995891
RASSF7	1789.13	847.92	947.912	622.843	1258.77	1154.89	chr11	560404	564025
RASSF6	0	0	8.15408	0	0	8.59452	chr4	73571550	73620631
FTCDNL1	929.142	1401.94	1226.17	1096.08	1065.41	878.789	chr2	199760544	199851192
MCOLN1	2153.39	1261.38	1389.25	1440.07	2026.26	1897.24	chr19	7522624	7534009
VMO1	20.4528	16.429	24.4622	8.14174	20.7164	9.66883	chr17	4785285	4786433
NHP2	13249.5	7429.57	8562.8	7377.43	9433.84	9421.74	chr5	178149463	178153894
MRC1	12.6613	6.38907	8.15408	28.4961	7.89195	9.66883	chr10	17809348	17911164
TMPRSS11A	0	0	0	0	0	0	chr4	67909395	67964140
TRPC3	0	0	0	0	0	0	chr4	121874481	121952060
RSAD2	287.313	585.056	400.569	89.5591	31.5678	75.202	chr2	6865557	6898239
RSAD1	6381.28	5867.9	6041.15	5451.91	5566.78	5245.88	chr17	50478860	50485974
CHD1	2624.78	5898.93	4247.26	5429.52	3579.99	3562.43	chr5	98853985	98929007
ATP8B3	286.339	313.977	378.145	386.733	285.097	344.855	chr19	1782075	1812276
CHD3	35391.2	41103.6	45459	46302.1	41087.5	49980.3	chr17	7884796	7912760
CHD2	11803.2	15491.7	15585.5	17242.2	15299.5	13954.3	chr15	92900189	93027996
CHD5	15.5831	14.6036	32.6163	12.2126	52.2842	25.7836	chr1	6101787	6180321
CHD4	51567.4	54718.7	55348.9	59626	56946.3	60525.8	chr12	6570082	6608430
CHD7	2066.71	2395.9	2803.98	2021.19	1972.99	1973.52	chr8	60678740	60868028
CHD6	9467.7	12091.8	11204.7	10644.3	10041.5	10150.1	chr20	41402083	41618377
CHD9	2109.56	5400.59	4235.02	5474.3	3056.16	3124.11	chr16	53054991	53329150
CHD8	12523	14829.9	14214.6	17409.1	15100.3	16260.8	chr14	21385194	21456123
CAP1	17728.7	24524	22581.7	29326.5	20985.7	20810.5	chr1	40040233	40072649
CAP2	502.555	1256.82	927.526	1023.82	795.114	947.546	chr6	17393595	17557780
NPC2	12404.1	15971.8	14830.2	12790.7	12556.1	12033.4	chr14	74476192	74494177
NPC1	9786.18	9380.97	10076.4	14061.8	15026.3	14900.7	chr18	23506184	23586506
SKIV2L	5083.99	3844.39	4447.03	4758.85	5151.47	5230.84	chr6	31959116	31969780
GPR31	0	0	0	0	0	0	chr6	167155247	167157980
TNFSF12-TNFSF13	0	0	0	15.2658	0	0	chr17	7549099	7561601
SSX4B	0	0	8.15408	3.05315	0	0	chrX	48402082	48411960
ATP10B	0	0	0	0	0	0	chr5	160563120	160852211
TTC5	4911.6	4636.64	4759.94	5225.98	5241.24	5213.65	chr14	20286227	20305960
TTC4	5681.01	5522.89	5340.92	5559.79	6218.86	5964.59	chr1	54715861	54742657
GALK1	4363.27	2083.75	2456.42	1899.06	2863.79	3300.29	chr17	75751594	75765236
RAB3GAP2	3823.7	5292.88	4480.67	5876.3	4534.91	4945.07	chr1	220148293	220272529
IL4R	9220.32	7122.9	1663.43	7264.47	8012.3	1905.83	chr16	27313668	27364778
TTC3	6326.74	8334.99	7489.52	9494.28	8010.33	7808.12	chr21	37073226	37203112
PIKFYVE	2937.41	4548.1	4411.36	4554.28	3644.11	3334.67	chr2	208266255	208358746
PRKCE	14090	15049.9	15382.7	15086.6	14731.3	14671.9	chr2	45651345	46187990
C3orf52	605.793	877.127	661.5	679.835	503.112	574.758	chr3	112086335	112128749
TTC9	272.704	191.672	197.736	348.059	367.962	381.382	chr14	70641916	70675366
TTC8	2081.32	2163.16	1937.61	2123.98	2201.85	2090.62	chr14	88824624	88881078
CAPS	167.518	95.836	127.407	70.2225	83.852	169.742	chr19	5912339	5916211
DAG1	28025.2	22811.7	33159.6	33139.9	40275.6	31508.6	chr3	49468713	49535618
DYNC1LI2	9507.64	13728.3	12873.3	13880.6	12201	11345.8	chr16	66720893	66751609
STC1	600.923	1122.65	987.663	2004.9	1395.89	1383.72	chr8	23841929	23854806
TARS3	523.982	855.222	739.983	765.323	781.303	842.263	chr15	101653596	101724473
CHDH	0	3.65089	0	0	0	0	chr3	53812335	53846419
EFHC1	1658.63	2980.04	2607.27	2409.95	1589.24	1944.51	chr6	52362123	52524741
CAPG	4255.16	2246.21	2638.86	2918.81	3669.76	3083.28	chr2	85394753	85418432
TPRKB	1160.94	1525.16	1263.88	1228.38	1303.16	1208.6	chr2	73729873	73737400
STC2	3928.89	3647.24	3755.97	4963.41	4675.98	4613.11	chr5	173314723	173328414
CSNK2A2	3015.33	5142.28	4636.61	5096.73	2996.97	3011.3	chr16	58157907	58198106
GDAP2	578.522	909.073	764.445	950.548	1012.14	639.217	chr1	117863485	117929621
PRDM16	0	0	0	0	0	0	chr1	3069168	3438621
MPG	9640.09	4302.58	4911.81	4172.64	5696.01	5495.12	chr16	77007	85851
PLSCR4	11628.9	17193	15925.9	9881.02	8610.12	8021.91	chr3	146192335	146251179
PRDM15	1922.56	1710.44	2163.89	1870.56	2030.2	1984.26	chr21	41798225	41879482
ABCG4	30.1922	14.6036	5.0963	5.08859	35.5138	37.601	chr11	119149052	119162653
PLSCR3	5587.51	3469.26	2789.71	2551.42	4926.55	3388.39	chr17	7389727	7394807
PRDM10	1415.14	1296.98	1826.51	1657.86	1739.19	1917.65	chr11	129899706	130002835
PRDM11	4265.87	3345.13	3528.68	3151.87	4216.27	3955.63	chr11	45095806	45235110
ABCG8	4.86972	7.30179	0	8.14174	3.94597	0	chr2	43831942	43882988
SLC22A31	13.6352	0	13.2504	0	0	0	chr16	89195761	89201651
HNF4G	0	14.6036	13.2504	16.2835	0	9.66883	chr8	75408036	75566834
HNF4A	15.5831	1.82545	0	0	4.93247	0	chr20	44355699	44432845
INSYN2A	0	0	5.0963	8.14174	7.89195	4.29726	chr10	127135426	127196591
INSYN2B	3547.1	4353.69	4126.98	4267.29	4681.9	4403.62	chr5	169861303	169980495
MPI	3327.96	3458.31	3411.46	2687.79	3286.01	3004.86	chr15	74890005	74902219
SPC25	792.79	904.509	842.928	885.414	998.332	803.587	chr2	168870891	168913277
POLRMT	10840	4960.65	6165.5	6313.92	8428.6	8879.21	chr19	617221	633537
METTL21C	0	0	0	0	0	0	chr13	102685747	102695044
SPC24	8519.08	6243.03	6587.48	6402.46	7596	7507.31	chr19	11131520	11155782
MPZ	27.2704	74.8433	36.6934	26.4606	19.7299	37.601	chr1	161304735	161309968
ENSG00000289653	0.973944	0.912724	2.03852	1.01772	0.986494	2.14863	chr8	102858046	102863860
MCPH1	2326.75	4021.46	4036.27	4087.15	3828.58	3155.26	chr8	6406592	6648508
KDM1A	14768.9	17658.5	15354.1	16352.7	15666.5	15888	chr1	23019443	23083689
GRPEL2	1717.06	2836.75	2158.79	2813.99	2138.72	2225.98	chr5	149345430	149354583
PLRG1	5397.59	6086.95	5668.1	6012.67	5846.95	5734.69	chr4	154535005	154550400
CIAO2A	3663.98	3584.27	3235.13	2914.74	3653.97	3154.19	chr15	64072565	64093857
CIAO2B	4321.39	2297.33	2604.21	2156.54	3231.75	3632.26	chr16	66932065	66934402
ILKAP	2585.82	1877.47	2046.67	1998.8	2065.72	2119.62	chr2	238170402	238203708
SLC36A2	0	0	0	0	0	0	chr5	151314972	151347590
H2AC17	49.6711	41.0726	21.4045	17.3012	41.4327	34.3781	chr6	27892699	27893185
KRIT1	1370.34	2718.09	1653.24	2648.1	1854.61	1973.52	chr7	92198969	92246166
H2AC15	17.531	9.12724	9.17334	18.3189	7.89195	6.44589	chr6	27837880	27838375
H2AC14	27.2704	12.7781	30.5778	37.6555	10.8514	17.189	chr6	27814302	27814777
H2AC13	16.557	46.5489	40.7704	14.248	92.7304	42.9726	chr6	27808173	27808667
H2AC12	16.557	21.9054	4.07704	13.2303	16.7704	0	chr6	27147106	27147562
H2AC11	54.5408	79.407	37.7126	54.9567	58.2031	29.0065	chr6	27133043	27133535
GADL1	0	19.1672	0	0	0	0	chr3	30726197	30894661
ENSG00000284976	28.2444	57.5016	45.8667	32.567	2321.22	24.7092	chr9	137217494	137219361
TRABD2B	0	0	4.07704	8.14174	3.94597	0	chr1	47760528	47997385
H2AC19	178.232	177.981	234.43	258.5	244.65	189.079	chr1	149851061	149851594
KRTAP5-11	0	0	0	0	0	0	chr11	71581855	71582875
SLFN13	240.564	172.505	191.621	240.181	236.758	161.147	chr17	35435096	35448785
PERP	2380.32	1955.97	2176.12	1570.34	1614.89	1664.11	chr6	138088505	138107419
FCER1G	0	4.56362	6.11556	0	0	0	chr1	161215279	161220699
BTG4	0	0	0	0	0	0	chr11	111467526	111514367
BTG3	2126.12	3077.7	2308.62	2533.1	1984.83	1895.09	chr21	17593653	17612945
BTG2	4101.28	3928.36	3392.1	3020.58	3415.24	3301.37	chr1	203305519	203309602
AKR1B15	0	19.1672	0	4.07087	4.93247	0	chr7	134549110	134579875
FAHD1	3909.41	3435.49	3346.23	2991.07	3310.67	3369.05	chr16	1826967	1840207
SLA2	19.4789	13.6909	22.4237	12.2126	19.7299	0	chr20	36612318	36646196
CPT1C	239.59	200.799	250.738	512.93	569.207	568.312	chr19	49691110	49713731
METAP1	4315.54	6590.78	6096.19	6787.16	5486.88	5064.32	chr4	98995721	99062809
C4orf33	176.284	380.606	245.642	223.898	148.961	76.2763	chr4	129093317	129116640
SRD5A3	828.826	469.14	527.977	697.136	686.6	870.195	chr4	55346213	55373100
ARPC4-TTLL3	480.154	306.675	389.357	438.636	353.165	365.267	chr3	9793114	9835401
SRD5A1	3484.77	3712.96	3710.11	3538.6	3254.44	3389.46	chr5	6633440	6674386
BAMBI	354.515	284.77	405.665	165.888	192.366	241.721	chr10	28677521	28682932
ARMT1	3741.89	4314.44	4155.52	4139.06	3997.27	3986.78	chr6	151452258	151470101
HELLS	3524.7	5827.74	4831.29	6541.89	5057.75	4681.86	chr10	94545329	94613905
AKAP17A	3443.86	2281.81	2690.85	2076.14	2831.24	2999.49	chrX|chrY	1591604|1591604	1602520|1602520
PDILT	0	0	0	0	0	0	chr16	20359175	20404737
ZFP36L1	26204	34438	40045.7	28445.2	27012.2	46316.9	chr14	68787662	68796253
CPT1B	1849.52	1731.44	2020.17	1907.2	2080.52	2328.04	chr22	50568861	50578455
GGA1	2703.67	2346.61	2081.33	2705.09	3390.58	3370.13	chr22	37608725	37633564
C10orf99	0	0	0	0	0	0	chr10	84173801	84185294
GGA3	5869.96	4235.95	5850.55	6027.94	5585.53	6340.61	chr17	75236599	75262363
GGA2	17420.9	18159.5	18289.6	19326.5	18845	16984.9	chr16	23463542	23521995
C15orf48	0	0	0	0	0	9.66883	chr15	45430579	45448761
ZNF510	572.679	685.455	560.593	507.841	310.745	429.726	chr9	96754553	96778087
NUAK1	10038.4	13728.3	12726.5	7665.45	6439.83	6218.13	chr12	106063345	106138954
C15orf40	1288.53	1471.31	1304.65	1359.67	1299.21	1403.05	chr15	82988441	83011641
C10orf95	33.1141	73.0179	53.0015	62.0808	44.3922	46.1955	chr10	102449837	102451543
FHOD1	9000.21	6183.7	7589.41	7335.71	9087.58	9991.13	chr16	67229389	67247481
FHOD3	3832.47	3726.65	4195.27	4194.01	3816.74	3869.68	chr18	36297713	36780220
ADH7	0	0	0	0	0	0	chr4	99412261	99435510
ADH6	3.89577	0	0	5.08859	0	2.14863	chr4	99202638	99219537
ADH5	16074.9	19704.8	18971.5	18267	17195.6	15177.9	chr4	99070978	99088788
ADH4	0	1.82545	0	4.07087	0	0	chr4	99123657	99144297
PKD2	4799.59	6137.15	6588.5	6592.77	5552.97	6144.01	chr4	88007635	88077777
PKD1	10988	6522.32	8607.65	8444	11917.8	12192.4	chr16	2088708	2135898
GJC2	21.4268	7.30179	8.15408	0	10.8514	22.5606	chr1	228149930	228159826
GJC3	23.3746	2.73817	4.07704	25.4429	4.93247	19.3377	chr7	99923266	99929620
GJC1	3056.23	5871.55	5987.13	5784.71	6302.71	3696.72	chr17	44798448	44830816
ZNF138	132.456	190.759	208.948	164.87	140.082	152.553	chr7	64794388	64833681
ENSG00000268361	0	0	0	0	0	0	chr19	43554692	43593036
PRKACG	0	0	0	0	0	0	chr9	69012504	69014113
SQOR	8050.62	11491.2	10824.5	11641.7	10836.6	10416.6	chr15	45631148	45691281
PRKACA	5654.72	4685.01	4666.17	4451.5	5287.61	5356.53	chr19	14091688	14118084
PSMB9	3055.26	2026.25	2353.47	1525.56	1969.04	1961.7	chr6	32844136	32859851
PRKACB	1233.01	3090.48	1500.35	2046.63	1423.51	1516.93	chr1	84078062	84238498
STAMBPL1	76.9415	168.854	135.562	48.8504	53.2707	45.1212	chr10	88879734	88975153
PSMB6	22080.3	13377.8	15681.3	15313.6	17015	17329.8	chr17	4796144	4798502
PSMB5	21271.9	20887.7	22413.5	22128.2	26611.7	26073.6	chr14	23016543	23035230
ZNF133	2164.1	690.932	619.71	442.707	707.316	536.083	chr20	18288283	18316996
PSMB3	29973.1	19408.2	21624.6	20636.3	25086.5	24098	chr17	38752741	38764225
PSMB2	18762	13597.8	14488.8	20509	21031.1	20446.4	chr1	35599541	35641526
ZNF136	290.235	411.638	519.822	466.115	295.948	403.942	chr19	12163064	12189871
HDHD5	7093.23	3971.26	4183.04	4196.05	5387.24	5212.57	chr22	17137511	17165287
CRABP1	0	0	0	0	0	0	chr15	78340353	78348225
LMBR1L	3203.3	2532.81	2258.68	2241.01	2042.04	2609.51	chr12	49097139	49110886
TMA7	4790.83	3036.63	3329.92	2934.08	3531.65	3547.39	chr3	48440257	48444208
CT47A11	0	0	0	0	0	0	chrX	120933840	120937158
SPG7	9741.38	6271.32	7665.85	7369.29	8704.82	9077.96	chr16	89490917	89557766
MANEA	284.392	776.728	462.744	670.676	361.057	286.842	chr6	95577485	95609470
TTLL6	0	0	5.0963	0	3.94597	0	chr17	48762234	48817229
TDGF1	0	0	0	0	0	0	chr3	46574534	46582457
R3HDM4	4869.72	2834.92	3028.22	2920.85	3579	3558.13	chr19	896503	913245
ART5	3.89577	0	0	0	8.87844	0	chr11	3638512	3642316
LYPD8	0	0	0	0	3.94597	12.8918	chr1	248739415	248755759
ACKR3	0	0	0	9.15946	7.89195	30.0808	chr2	236567787	236582354
KLHDC4	3920.12	3231.04	3251.44	2930.01	3259.37	3236.91	chr16	87698148	87765992
CORO6	20.4528	1.82545	25.4815	50.8859	25.6488	19.3377	chr17	29614762	29622912
CORO7	2919.88	1579.92	2179.18	1967.25	2651.69	2634.22	chr16	4354542	4425705
CILP	4.86972	0	5.0963	20.3543	0	0	chr15	65194760	65211473
CIART	0	12.7781	0	12.2126	0	9.66883	chr1	150282543	150287093
UPK1A	14.6092	4.56362	0	0	0	8.59452	chr19	35666517	35678481
KCNK9	148.039	55.6761	82.56	16.2835	32.5543	45.1212	chr8	139601097	139704109
KCNK4	3.89577	0	0	0	0	4.29726	chr11	64291302	64300031
KCNK5	0	0	0	0	0	0	chr6	39188971	39229475
KCNK6	0	10.9527	12.2311	25.4429	8.87844	0	chr19	38319845	38332076
KCNK7	34.088	24.6435	24.4622	33.5847	44.3922	56.9387	chr11	65592836	65595996
MLH3	1620.64	2205.14	3130.15	3558.96	2807.56	2560.09	chr14	75013769	75051532
CRY1	2041.39	2223.39	1775.55	1769.81	1703.67	1513.71	chr12	106991364	107093549
CRY2	2011.19	1632.86	1605.33	1417.68	1660.27	1663.04	chr11	45847118	45883248
FMC1	1466.76	920.938	1068.18	989.221	930.264	814.331	chr7	139341337	139346328
STBD1	165.57	139.647	151.87	177.083	151.92	195.525	chr4	76306733	76311130
TRIML2	1818.35	2353	2422.78	2427.26	2272.88	2546.13	chr4	188091272	188109603
TRIML1	4.86972	0	0	8.14174	15.7839	4.29726	chr4	188139441	188147743
NACC2	3272.45	7034.36	7721.91	7947.35	2146.61	9359.43	chr9	136006537	136095289
VPS13D	6634.5	9665.74	10116.2	12048.8	10155	9728.99	chr1	12230030	12512047
ACOT12	0	0	0	0	0	0	chr5	81329996	81394179
NACC1	29854.3	19684.7	21535.9	22215.8	27919.7	27153.3	chr19	13116862	13141147
VPS13A	1172.63	2123	2423.8	2288.85	1801.34	1803.77	chr9	77177445	77421537
SH3KBP1	12338.9	14132.6	13977.1	9947.17	10783.4	11789.5	chrX	19533977	19887600
VPS13C	4171.4	8298.48	7852.38	8743.21	6129.08	5663.79	chr15	61852389	62060473
VPS13B	2529.33	3899.16	3393.12	4247.95	3262.33	3335.75	chr8	99013274	99877580
BEX5	11.6873	32.8581	26.5008	4.07087	15.7839	11.8175	chrX	102153708	102155977
BEX4	23.3746	35.5962	33.6356	24.4252	0	23.6349	chrX	103215108	103217246
BEX3	24186.9	15464.3	17561.8	15060.2	19358	18035.6	chrX	103376395	103378164
BEX2	36.0359	10.9527	4.07704	45.7973	32.5543	25.7836	chrX	103309346	103311007
CRYZ	640.855	2553.8	1268.98	2242.03	1046.67	898.127	chr1	74705482	74733408
SCAF11	6759.17	12234.1	10382.2	13317.8	8925.79	7882.25	chr12	45919131	45990584
NUP160	6785.46	12764.4	11465.7	12485.4	9297.7	8810.45	chr11	47778087	47848555
CRYM	0	5.47634	4.07704	3.05315	3.94597	0	chr16	21243872	21303083
TMEM163	37.9838	21.9054	12.2311	45.7973	39.4597	30.0808	chr2	134455759	134719000
TMEM165	5546.61	6864.59	6236.85	5827.45	4709.52	4967.63	chr4	55395957	55453397
TMEM164	48373.8	44956.2	47376.2	51313.3	53194.7	55579.7	chrX	110002635	110177788
TMEM169	37.9838	10.9527	7.13482	12.2126	7.89195	17.189	chr2	216081866	216102783
TMEM168	1168.73	1879.3	783.811	2111.76	871.074	864.823	chr7	112762377	112790423
EVI2B	58.4366	375.129	325.144	393.857	57.2166	180.485	chr17	31303770	31314105
FOXN1	0	0	0	0	0	0	chr17	28506243	28538900
FOXN2	494.763	1155.51	778.714	1356.62	713.235	695.082	chr2	48314637	48379295
REPIN1	17878.7	11833.5	13164.8	11220.3	15994	14871.7	chr7	150368189	150374044
NICN1	581.444	554.936	629.903	526.16	565.261	533.934	chr3	49422333	49429326
COX4I2	0	0	0	0	0	0	chr20	31637912	31645006
SMIM11	699.291	780.379	666.596	559.745	545.531	629.548	chr21	34375500	34402777
FAM241A	566.835	660.812	575.882	465.097	340.34	327.666	chr4	112145454	112195256
COL14A1	11.6873	25.5563	0	10.1772	3.94597	0	chr8	120107378	120373573
BBC3	3151.68	1601.83	1813.26	1440.07	1867.43	1580.32	chr19	47220824	47232766
VWDE	0	2.73817	8.15408	0	0	0	chr7	12330885	12403865
GRIN2C	91.5507	42.898	70.3289	59.0276	92.7304	98.8369	chr17	74842023	74860535
GNA14	0	37.4217	9.17334	18.3189	3.94597	0	chr9	77423079	77648322
GRIN2A	5.84366	0	0	0	0	0	chr16	9753404	10182897
GNA12	15250	11429.1	12179.1	13024.7	15413	15954.6	chr7	2728105	2844308
GNA13	3451.66	4915.93	4562.21	4689.64	4468.82	4472.37	chr17	65009289	65056740
KLHDC8A	0	0	0	0	0	0	chr1	205336061	205357090
GNA11	18586.7	13112.2	13722.3	14308.1	16441.9	17432.9	chr19	3094362	3123999
SUSD5	136.352	73.9306	150.85	107.878	91.7439	141.81	chr3	33150043	33218810
IL3RA	153.883	113.178	146.773	116.02	153.893	107.431	chrX|chrY	1336616|1336616	1382689|1382689
FAHD2A	4964.19	3653.63	3682.59	3003.28	3651.01	3867.53	chr2	95402708	95416616
ENSG00000249319	49.6711	0	72.3674	0	70.041	0	chr7	66087761	66152277
SH2B3	20215.2	20534.5	22445.1	23198.9	22052.1	23326.6	chr12	111405923	111451623
TAP1	6432.9	5282.84	5468.33	3369.66	3583.93	3698.87	chr6	32845209	32853816
TAP2	9862.15	8041.1	7995.07	7677.66	8377.3	7537.39	chr6	32821833	32838739
CHTF18	4833.68	2518.2	3426.75	3183.42	3907.5	3995.38	chr16	788046	798074
MFGE8	5681.01	3373.43	3812.03	3728.92	4694.72	3289.55	chr15	88898683	88913411
C19orf18	2.92183	8.21451	0	12.2126	10.8514	0	chr19	57958437	57974534
IL6ST	3293.88	7834.82	7171.51	8562.06	4603.97	4383.2	chr5	55935095	55995018
SBF1	10589.7	5835.95	7751.47	7785.54	9740.64	10435.9	chr22	50444311	50475071
SBF2	3590.93	5145.02	5764.93	6507.28	5255.05	5230.84	chr11	9776776	10294227
NOL4	0	0	0	0	0	0	chr18	33851100	34224913
PPIP5K2	3161.42	5198.87	4623.36	4912.52	4361.29	4059.84	chr5	103120149	103212799
SAR1B	2594.59	4444.05	3965.94	4508.49	3478.38	3051.05	chr5	134601149	134649271
TPPP	379.838	346.835	431.147	396.91	608.667	582.279	chr5	659862	693352
ADD2	6837.08	7552.79	7873.78	9270.39	9007.67	9617.26	chr2	70656784	70768212
ERG28	6107.6	4629.33	5083.05	5019.38	5809.46	5657.34	chr14	75649791	75660876
OGDH	11651.3	9561.69	11053.9	11985.7	13394.6	14301.3	chr7	44606572	44709066
GARIN3	0	0	0	0	0	0	chr5	157161846	157166264
ACTG2	0	0	0	0	0	0	chr2	73892967	73919865
CDC73	2545.89	4601.04	4263.56	4771.06	3746.7	3463.59	chr1	193122031	193254815
FAM90A8	43.8275	36.5089	28.5393	20.3543	53.2707	22.5606	chr8	7738387	7741396
R3HDM1	9402.45	11944.8	12263.7	13103.1	12931.9	13220.5	chr2	135531484	135725270
C19orf12	2501.09	2242.56	2172.04	2580.93	2045.99	2202.35	chr19	29698937	29715789
SEMG1	0	0	0	0	0	0	chr20	45207033	45209768
SEMG2	0	0	0	0	0	0	chr20	45221373	45224458
ZNF418	11.6873	0	12.2311	0	4.93247	8.59452	chr19	57921882	57935402
LINC02203	0	0	4.07704	12.2126	0	0	chr15	21552815	21653276
EN2	0	0	0	0	0	0	chr7	155458129	155464831
WEE2	0	0	5.0963	0	0	5.37157	chr7	141708353	141731271
LMBRD1	457.753	554.023	650.288	501.735	511.99	480.219	chr6	69672757	69867236
DAZL	0	0	0	0	0	0	chr3	16586792	16670306
DAZ3	0	0	0	0	0	0	chrY	24763069	24813492
DAZ2	0	0	0	0	0	0	chrY	23219447	23291356
SSRP1	57150	50045.5	54653.7	58198.2	62467.7	64555.6	chr11	57325988	57335892
TAS2R19	7.79155	16.429	34.6548	12.2126	0	0	chr12	11021619	11022620
DAZ4	0	0	0	0	0	0	chrY	24833843	24907040
SRFBP1	935.96	1154.6	1217	1403.43	1039.76	1122.66	chr5	121961975	122028633
TAS2R16	0	0	0	0	0	0	chr7	122994704	122995700
TAS2R10	0	3.65089	4.07704	0	0	4.29726	chr12	10825219	10826358
BCAT2	6280.96	3975.82	5129.93	4363.97	5267.88	5373.72	chr19	48795062	48811029
BCAT1	11838.3	16083.1	15012.7	17378.5	15729.6	15960	chr12	24810024	24949101
TAS2R13	0	3.65089	0	0	0	0	chr12	10907926	10909562
C1orf131	794.738	1532.46	1243.5	1217.19	787.222	819.702	chr1	231223763	231241178
MACROD2	38.9577	32.8581	20.3852	21.3721	36.5003	45.1212	chr20	13995369	16053197
MACROD1	2914.04	1410.16	1458.56	1065.55	1433.38	1251.58	chr11	63998558	64166113
CHAC2	526.903	517.514	470.898	523.107	511.004	445.841	chr2	53767804	53775196
GBA2	10925.7	8764.89	9453.63	6121.57	6942.94	6711.24	chr9	35736866	35749228
AKAP4	0	0	0	0	0	0	chrX	50190777	50201007
AKAP5	93.4986	118.654	150.85	92.6123	123.312	26.8579	chr14	64465499	64474503
AKAP6	97.3944	251.912	176.332	160.799	88.7844	98.8369	chr14	32329298	32837684
AKAP7	122.717	106.789	172.255	190.313	102.595	168.667	chr6	131135467	131283535
GTF2F1	19802.2	15332.8	16226.6	15501.9	17218.3	17532.8	chr19	6379572	6393981
AKAP1	10233.2	7807.44	10237.4	10410.2	6926.17	7456.82	chr17	57085092	57121344
GTF2F2	1997.56	3117.86	2929.35	2902.53	2254.14	2210.94	chr13	45120510	45284893
NPEPPS	7501.31	15075.5	11146.6	16112.5	10989.5	10342.4	chr17	47522942	47624665
EIF2D	7666.88	6445.65	6057.46	6259.98	7233.96	7034.61	chr1	206591642	206612465
AKAP8	3441.92	2567.49	4698.79	2655.22	3048.27	4779.63	chr19	15353385	15379787
AKAP9	3164.34	7596.6	6776.04	7495.49	5183.04	5237.28	chr7	91940840	92110673
EIF2A	3446.79	6086.95	5278.75	6338.34	4694.72	4232.8	chr3	150546685	150586016
PPM1E	32.1401	48.3744	30.5778	49.8681	31.5678	35.4524	chr17	58755854	58985179
GNRH1	48.6972	179.807	130.465	88.5414	70.041	59.0873	chr8	25419258	25424654
CYP26A1	0	0	0	0	0	0	chr10	93073475	93077885
CADPS2	1621.62	3399.9	3026.18	3008.37	1888.15	1610.4	chr7	122318411	122886759
PSTK	322.375	272.904	294.566	257.482	188.42	251.39	chr10	122980040	122990390
TUBE1	436.327	490.133	431.147	488.504	536.653	428.652	chr6	112070663	112087482
PHPT1	14310.2	7515.37	8559.74	7041.59	10318.7	9474.38	chr9	136848724	136851024
SMC1A	30825.3	33247.8	34965.7	41251.1	40106.9	39938.7	chrX	53374149	53422728
CCDC115	2455.31	2301.89	2517.57	2316.32	2492.87	2380.68	chr2	130337933	130342324
CCDC201	3.89577	0	0	0	0	0	chr7	45859994	45873082
NFU1	938.882	978.44	847.005	953.601	861.209	682.19	chr2	69396113	69437628
RAB7B	0	10.9527	0	0	3.94597	4.29726	chr1	205976740	206003461
RRP1B	8631.09	9080.69	9639.14	11704.8	11289.4	11775.6	chr21	43659560	43696079
NOVA2	9173.57	9301.57	10035.6	10520.1	10835.6	12250.4	chr19	45933734	45974044
NOVA1	79.8634	154.25	129.446	92.6123	128.244	103.134	chr14	26443090	26598033
KLHL34	0	0	0	0	0	0	chrX	21654690	21658330
HSP90B1	87464	159665	143794	135934	111642	95508.7	chr12	103930107	103953931
CCDC113	867.784	936.454	691.058	1059.44	1109.81	942.174	chr16	58231157	58283836
SMC1B	0	5.47634	4.07704	13.2303	3.94597	9.66883	chr22	45344063	45413619
KRR1	2192.35	3835.26	3205.57	3433.78	2720.75	2497.78	chr12	75490863	75511609
TMEM132E	0	0	0	0	0	0	chr17	34579487	34639318
SPATA17	0	0	0	0	0	0	chr1	217631344	217871696
TMEM132A	4532.73	4350.95	2914.06	2251.19	4368.19	4345.6	chr11	60924460	60937159
PEG10	11662	9991.59	10975.4	10549.7	16254.5	16137.3	chr7	94656325	94669695
KLHL33	23.3746	4.56362	12.2311	0	7.89195	0	chr14	20425852	20436166
INTS1	12191.8	7098.25	8993.95	9273.44	12325.3	13292.5	chr7	1470277	1504389
OVGP1	111.03	184.37	135.562	165.888	154.88	155.776	chr1	111414319	111427735
STRN	1574.87	3179.93	2928.33	3148.82	2669.45	2225.98	chr2	36837698	36966536
CETN3	1398.58	2495.39	1989.6	2259.33	1905.91	1525.53	chr5	90392257	90409766
CETN2	3138.05	4588.26	4058.69	4324.28	3848.31	3748.28	chrX	152826994	152830757
CETN1	0	0	0	0	0	0	chr18	580380	582114
CCL28	0	0	0	0	0	0	chr5	43379193	43412391
VSX1	0	0	0	0	0	0	chr20	25070885	25082141
DIO1	17.531	16.429	0	22.3898	5.91896	24.7092	chr1	53892167	53911086
DIO2	2.92183	32.8581	7.13482	13.2303	9.86494	12.8918	chr14	80197526	80387757
DIO3	0	0	0	0	0	0	chr14	101560139	101563452
CCL21	0	3.65089	0	0	0	0	chr9	34709005	34710136
CCL20	5.84366	7.30179	0	0	0	0	chr2	227805739	227817564
CCL23	454.832	259.214	279.277	0	0	26.8579	chr17	36013056	36017972
CCL22	0	0	0	0	0	0	chr16	57358783	57366189
CCL25	0	0	0	0	0	0	chr19	8052318	8062660
CCL24	0	0	0	0	0	0	chr7	75810825	75823356
CCL27	2.92183	5.47634	0	0	0	9.66883	chr9	34661890	34662657
CCL26	37.9838	10.04	20.3852	35.6201	26.6353	12.8918	chr7	75769533	75789896
ALPK1	2736.78	3478.39	3395.15	3023.64	3246.55	3000.56	chr4	112297343	112442621
ENSG00000288715	0.973944	0.912724	1.01926	1.01772	0.986494	1.07431	chr16	89317046	89418292
ALPK3	254.199	262.864	258.892	125.179	179.542	236.349	chr15	84817356	84873479
MAU2	7678.57	5732.82	6769.92	5809.13	7095.85	6918.59	chr19	19320829	19358754
POC1B-GALNT4	433.405	398.86	323.105	324.652	147.974	238.498	chr12	89519408	89526262
ENSG00000288712	0	0	0	1.01772	0	0	chr6	68635890	68635967
C8orf48	1876.79	2503.6	2126.18	1790.16	1657.31	1570.65	chr8	13566869	13568288
UCK1	4481.11	3053.97	3393.12	3027.71	3566.17	3867.53	chr9	131523801	131531263
UCK2	13071.3	4255.12	5107.51	10650.4	12701.1	13749.1	chr1	165827614	165911618
PHRF1	11315.3	7260.72	7843.2	8345.28	10088.9	10226.4	chr11	576470	612222
PRPF39	562.939	720.139	634.999	650.321	542.572	686.487	chr14	45084107	45116282
TP53I3	5809.57	4104.52	3900.71	3386.96	3809.84	3547.39	chr2	24077433	24085215
CUX1	6792.28	8493.81	10674.7	13727	7465.78	8013.31	chr7	101815904	102283958
CUX2	4.86972	0	4.07704	0	7.89195	0	chr12	111034165	111350554
TMEM94	4941.79	3546.84	4171.83	4687.61	4779.56	5037.46	chr17	75441159	75500452
BRF2	2744.57	2026.25	2092.54	2215.57	2536.28	2061.61	chr8	37843268	37849861
CYSTM1	3459.45	1713.18	2293.33	1640.56	2472.15	2099.21	chr5	140175188	140243789
SMIM19	252.251	182.545	236.468	196.419	162.771	263.207	chr8	42541155	42555195
BRF1	3623.07	2231.61	2690.85	2860.8	3152.83	2907.1	chr14	105209286	105315589
ENSG00000285762	0.973944	0.912724	4.07704	0	0.986494	0	chr22	23971378	23980469
FSIP2	7.79155	0	0	0	0	0	chr2	185738804	185833290
FSIP1	63.3063	102.225	51.9822	87.5237	68.0681	53.7157	chr15	39600031	39782841
DNAJC8	11047.4	11922	10628.8	11145	10339.4	9350.83	chr1	28199456	28233029
CSNK1A1	31399.9	31579.3	28396.6	34667.5	30572.4	32560.3	chr5	149492982	149551439
MB	0	0	0	0	0	0	chr22	35606764	35637951
CAMSAP2	1838.81	4451.35	3789.61	4706.94	3034.45	2619.18	chr1	200738893	200860704
GLYATL3	0	0	0	0	0	0	chr6	49499923	49528078
DNAJC6	1357.68	1824.53	1544.18	1317.94	1221.28	911.019	chr1	65254462	65415871
DNAJC7	9662.49	13508.3	12003.8	12366.3	9479.22	9203.65	chr17	41976421	42021376
DZANK1	356.463	286.595	372.03	313.457	268.326	184.782	chr20	18383367	18467185
DNAJC2	2354.02	3778.68	2924.26	4054.59	2896.35	2901.72	chr7	103312289	103344830
DNAJC3	2010.22	2993.73	2900.81	2980.89	2320.23	2066.98	chr13	95677139	95794988
ZNF701	0	0	0	5.08859	3.94597	0	chr19	52570273	52587174
GOSR2	2136.83	1863.78	1887.67	2151.45	3153.82	2412.91	chr17	46923075	46975524
DIPK2B	0	4.56362	0	0	0	0	chrX	45148373	45200901
SLC18A1	0	0	0	0	0	0	chr8	20144855	20183206
GOSR1	4750.9	6027.63	5803.67	6744.41	6009.72	5688.5	chr17	30477362	30527592
PRPF31	14282.9	9276.01	10655.3	9917.65	12435.7	11254.5	chr19	54115410	54131719
RRP15	2432.91	2993.73	3101.61	3666.84	2954.55	3013.45	chr1	218285293	218337983
CCDC97	5852.43	4188.49	4562.21	4700.84	5051.83	5616.52	chr19	41310172	41324873
RALBP1	12367.1	15125.7	14248.2	15378.7	15227.5	15362.7	chr18	9475009	9538114
NRN1	904.794	670.852	659.461	838.599	938.155	914.242	chr6	5997999	6007605
DEAF1	4983.67	3298.58	3632.64	3542.67	4638.49	3794.48	chr11	644233	707118
TRIM49	0	0	0	0	0	0	chr11	89797655	89808575
RAP1B	4181.14	4128.25	4497.99	4712.03	4240.94	4035.13	chr12	68610858	68671901
PCARE	3.89577	0	0	0	0	0	chr2	29061695	29074523
PPP1R8	6486.46	4831.96	5308.3	5085.53	5351.73	6395.4	chr1	27830782	27851676
ZNF831	0	0	0	0	0	0	chr20	59123381	59259113
MTNR1B	0	0	0	0	0	0	chr11	92969651	92985066
DPT	0	0	0	0	0	0	chr1	168695468	168729206
ZNF835	0	0	0	0	0	0	chr19	56661980	56671783
IER3IP1	2666.66	2693.45	2506.36	2800.76	2862.8	2706.2	chr18	47152834	47176364
KLHL6	36.0359	47.4616	16.3082	9.15946	16.7704	17.189	chr3	183487551	183555706
ZNF836	0	14.6036	8.15408	9.15946	20.7164	23.6349	chr19	52154107	52171643
ZNF839	1106.4	844.269	1006.01	969.885	1112.76	1064.65	chr14	102317377	102342702
CUEDC1	9529.06	6207.43	6867.77	5540.45	6809.77	7195.76	chr17	57861243	57955412
LRIF1	2456.29	3289.46	2976.24	3050.1	2696.09	2811.48	chr1	110947190	110963965
MTNR1A	15.5831	15.5163	0	0	4.93247	5.37157	chr4	186526792	186555567
PHAX	9833.91	16532.2	13979.1	16543	12256.2	11360.9	chr5	126600947	126627252
IPO13	4543.45	3304.06	3987.34	3794.05	4495.45	4891.35	chr1	43946950	43968022
TPSG1	0	0	4.07704	0	0	0	chr16	1221651	1225268
ATOH7	7.79155	10.9527	17.3274	0	3.94597	17.189	chr10	68230595	68232113
ACAT1	5701.47	13653.4	11843.8	13378.9	9096.46	7931.67	chr11	108116695	108147603
ACAT2	2421.22	3581.53	3255.52	3665.82	3098.58	2984.45	chr6	159762045	159779112
PABPC4L	12.6613	47.4616	60.1363	5.08859	3.94597	5.37157	chr4	134196333	134201789
IKBKB	3004.62	2408.68	2880.43	2886.25	2910.16	3024.2	chr8	42271302	42332460
RNF152	809.347	1376.39	1389.25	1914.33	1329.79	1196.79	chr18	61808067	61894231
LIMD2	1475.52	973.876	1125.26	794.837	809.911	1196.79	chr17	63695888	63701172
RNF150	0	7.30179	5.0963	5.08859	0	5.37157	chr4	140859807	141212877
RNF151	7.79155	1.82545	0	4.07087	4.93247	0	chr16	1966823	1968975
TRIM9	7.79155	0	0	0	0	0	chr14	50975262	51096061
ATOH8	10107.6	5703.61	5799.59	5005.13	6373.74	6709.1	chr2	85753991	85791383
PEX1	963.23	2202.4	1549.27	1697.55	1307.1	1320.33	chr7	92487020	92528520
TOGARAM2	0	0	5.0963	0	6.90546	9.66883	chr2	28956611	29052230
TOGARAM1	906.741	1755.17	1082.45	1645.65	1162.09	1183.89	chr14	44962190	45074431
TBPL2	0	0	0	0	0	0	chr14	55414210	55456726
MUC2	3.89577	2.73817	0	5.08859	0	0	chr11	1074875	1110508
MECP2	6316.02	6894.71	7050.22	6759.68	7380.95	7696.39	chrX	154021573	154097737
TUNAR	0	0	0	0	0	0	chr14	95866587	95925663
RFX6	0	0	0	0	0	0	chr6	116877242	116932161
SUGCT	858.044	894.469	743.04	907.804	1247.91	974.403	chr7	40135005	40860763
TRPV5	0	0	0	0	0	0	chr7	142908101	142933746
LDLR	8085.68	5888.89	6690.42	9021.05	11207.6	11977.5	chr19	11089462	11133820
CPEB3	343.802	448.147	386.299	378.591	318.637	311.551	chr10	92046692	92291078
TSPY9	0	0	0	0	0	0	chrY	9487267	9490081
TSPY8	0	0	0	0	0	0	chrY	9357797	9360593
PLAAT4	503.529	402.511	475.994	307.351	465.625	413.611	chr11	63536808	63546458
PLAAT5	0	0	0	0	3.94597	0	chr11	63461404	63491194
SINHCAF	4760.64	7028.88	5288.94	5120.14	4308.02	3622.59	chr12	31280584	31327058
TSPY3	0	0	0	0	0	0	chrY	9398421	9401217
TSPY2	0	0	0	0	0	0	chrY	6246223	6249018
TSPY1	0	0	0	0	0	0	chrY	9466955	9469749
PLAAT3	4907.7	3183.58	4097.42	3664.8	4314.92	4276.85	chr11	63573195	63614433
OR8S1	0	0	0	0	0	0	chr12	48525632	48526570
IL2RA	0	0	0	0	0	0	chr10	6010689	6062367
IL2RB	10.7134	3.65089	0	0	0	0	chr22	37118666	37175118
ZFYVE27	2864.37	2355.74	2505.34	2069.02	2064.73	2455.88	chr10	97737121	97760907
TPCN1	8121.71	6786.1	8293.72	7813.02	8450.3	9149.94	chr12	113221050	113298585
TPCN2	2812.75	2109.3	2464.57	2012.03	2807.56	2579.43	chr11	69048932	69136316
IL2RG	0	0	4.07704	0	5.91896	0	chrX	71107404	71112108
SLC17A4	0	0	0	0	0	0	chr6	25754699	25781199
MAP3K21	704.161	700.972	707.366	666.605	864.168	673.595	chr1	233327724	233385148
SLC17A6	0	0	0	0	0	0	chr11	22338381	22379503
TAS2R5	100.316	53.8507	77.4637	73.2756	96.6764	104.209	chr7	141790217	141791367
SLC17A1	0	0	0	0	0	0	chr6	25782915	25832052
BABAM2	2456.29	3498.47	3104.67	3511.12	2732.59	2606.29	chr2	27889941	28338901
SLC17A3	0	0	0	0	2.95948	0	chr6	25833066	25882286
UBFD1	13550.5	15045.3	15615.1	15343.1	14930.6	15534.6	chr16	23557721	23574389
RBMXL2	12.6613	3.65089	35.6741	16.2835	0	33.3038	chr11	7088998	7091148
SETDB2	172.388	224.53	275.2	274.784	205.191	171.89	chr13	49444274	49495003
TMEFF1	412.952	244.61	282.335	397.927	291.016	294.362	chr9	100473149	100577636
CDK5RAP2	7486.7	9480.46	9518.87	11514.5	10720.2	10506.8	chr9	120388875	120580167
CDK5RAP3	6481.59	5363.16	5585.54	6514.41	6138.95	6199.87	chr17	47967810	47981781
CMTR1	14742.6	12745.3	14131	10584.3	12104.3	12125.8	chr6	37433220	37482827
CDK5RAP1	8381.76	7337.39	7459.96	6602.95	7297.09	7631.93	chr20	33358839	33401561
C16orf54	0	0	0	0	0	5.37157	chr16	29742463	29745990
KIAA0319L	7565.59	7366.59	8375.26	7115.88	7890.96	8193.8	chr1	35433492	35557655
ENSG00000283536	0	3.65089	0	0	0	0	chr12	53241900	53242722
GPATCH2	1481.37	2308.28	2262.76	2447.61	1612.92	1831.71	chr1	217426992	217631090
MYF5	0	0	0	0	0	0	chr12	80716912	80719671
ITCH	4012.65	8204.47	6402.99	6942.87	4989.68	4325.19	chr20	34363235	34511773
SMCO2	0	18.2545	33.6356	8.14174	19.7299	6.44589	chr12	27446736	27502185
ERC1	15024.1	17236.8	15912.7	23286.4	17916.7	30624.4	chr12	990509	1495933
CHMP4B	22916.9	16384.3	17644.4	13873.5	16072.9	15683.9	chr20	33811348	33854366
CCDC144A	0	0	14.2696	0	0	0	chr17	16690232	16777881
ENSG00000285947	0	0	1.01926	0	0	0	chr17	63917203	63931385
BAX	23378.5	13652.5	14979	14284.7	17657.2	17698.3	chr19	48954875	48961798
RTN1	4.86972	10.9527	0	0	7.89195	13.9661	chr14	59595977	59870776
BAD	4325.28	2004.34	2392.2	1285.38	2453.41	2477.37	chr11	64269830	64284665
ZNF205	2329.67	1323.45	1637.95	1257.9	1443.24	1751.13	chr16	3112560	3120517
BHMT2	0	0	0	0	0	0	chr5	79069767	79090069
IGSF9	269.782	137.821	238.507	91.5946	67.0816	131.066	chr1	159927039	159945613
COBLL1	551.252	947.407	761.387	1040.11	831.614	889.533	chr2	164680188	164843679
SLC37A2	1049.91	901.771	1088.57	1556.09	1807.26	1716.75	chr11	125063302	125090516
SLC37A3	2467.97	3654.55	3764.13	4266.27	3208.08	3039.24	chr7	140333752	140404310
CDK18	56.4887	83.0579	63.1941	32.567	20.7164	36.5267	chr1	205504598	205532793
SLC37A1	406.134	291.159	376.107	173.012	233.799	221.309	chr21	42496018	42581440
TOB1	2768.92	3735.78	2759.14	3144.75	2534.3	2383.9	chr17	50862223	50867978
PMPCB	2541.99	5371.38	4554.05	4488.13	3172.56	2962.96	chr7	103297435	103314686
PMPCA	12935.9	8617.02	9572.89	8951.84	10721.2	11024.6	chr9	136410658	136423761
TOB2	11904.5	9723.24	9607.54	9975.66	9893.54	11481.2	chr22	41433494	41446801
CDK12	13966.4	14149	12080.3	19569.7	17007.2	12693	chr17	39461486	39534544
CDK13	3955.18	3747.64	3470.58	4015.91	3894.68	3937.36	chr7	39950121	40099580
CDK10	1767.71	1152.77	1363.77	1203.96	1303.16	1680.23	chr16	89680737	89696354
FMO5	21.4268	21.9054	14.2696	22.3898	10.8514	33.3038	chr1	147184305	147225873
CDK16	12977.8	9122.67	10049.9	10808.2	12279.9	12548	chrX	47218233	47229997
CDK17	3123.44	6413.71	4824.16	5537.4	3548.42	4474.52	chr12	96278261	96400480
CDK14	734.353	1357.22	1229.23	1546.93	780.316	1103.32	chr7	90466424	91210590
CDK15	0	0	0	0	0	0	chr2	201790461	201895550
HTR1D	10101.7	10319.3	10123.3	11450.3	11685	11907.7	chr1	23191895	23217502
ST7	2556.6	3949.36	3786.55	3840.87	3103.51	3258.4	chr7	116953238	117230176
GZF1	3827.6	4004.12	4071.94	3480.59	3561.24	3557.06	chr20	23362182	23373062
ATP6V1B1	2.92183	1.82545	0	14.248	0	8.59452	chr2	70935900	70965431
ATP6V1B2	5837.82	11893.7	9895.99	11709.9	9220.76	8775	chr8	20197381	20221696
AASDH	150.961	432.631	371.011	318.546	264.38	100.986	chr4	56338287	56387508
PIP5KL1	17.531	28.2944	47.9052	11.1949	18.7434	47.2698	chr9	127920881	127930777
CTSD	36027.1	25423	32320.7	24234.9	25145.7	37819.1	chr11	1752752	1764573
ZNF304	1584.61	2275.42	1863.21	2091.41	1546.82	1632.96	chr19	57351271	57359898
BFSP2	0	0	0	0	0	0	chr3	133400056	133475208
ZNF302	566.835	608.787	560.593	1280.29	398.543	744.5	chr19	34677639	34686397
FBXO16	57.4627	103.138	124.35	101.772	85.8249	103.134	chr8	28428408	28490278
ZNF300	226.929	633.43	358.779	462.044	286.083	311.551	chr5	150894392	150904983
FAM216B	0	0	0	0	0	0	chr13	42781550	42791549
P2RY8	0	0	0	0	0	0	chrX|chrY	1462581|1462581	1537185|1537185
TP53TG5	83.7591	71.1924	127.407	98.7186	130.217	119.249	chr20	45372557	45378325
MMP28	23.3746	19.1672	32.6163	12.2126	15.7839	11.8175	chr17	35756249	35795707
STS	1219.38	1317.97	1354.6	1364.76	1194.64	1328.93	chrX	7147291	7453758
P2RY2	8567.78	6906.58	5770.03	6444.19	10255.6	10315.6	chr11	73218281	73242427
SEC61G	3133.18	3364.3	2935.47	3046.03	2486.95	2487.04	chr7	54752250	54759974
MMP27	0	0	0	0	0	0	chr11	102691487	102705769
MMP26	0	0	0	0	0	0	chr11	4704784	4992431
MMP21	3.89577	17.3417	0	19.3366	27.6218	0	chr10	125757509	125775821
MMP20	0	0	0	0	0	0	chr11	102576832	102625332
KRT32	0	4.56362	16.3082	10.1772	0	19.3377	chr17	41459513	41467386
TP53TG3	4.86972	6.38907	5.0963	4.07087	11.8379	5.37157	chr16	32673530	32676165
KICS2	960.308	1220.31	1119.15	820.28	1259.75	798.216	chr12	64186316	64222296
RPL15	72250.1	55920.8	56736.1	52532.5	59321.8	58903.6	chr3	23916591	23924374
TFG	11626	10539.2	10611.5	11439.1	12912.2	12187	chr3	100709295	100748964
HVCN1	39.9317	41.0726	77.4637	14.248	7.89195	51.5671	chr12	110627841	110704950
TOMM34	15899.6	12429.5	13824.2	12000.9	13550.5	13396.7	chr20	44942130	44960397
RPL36A	66273	49731.6	50376.9	45336.3	53729.4	52595.2	chrX	101390824	101396155
RND1	136.352	83.9706	113.138	60.0453	118.379	106.357	chr12	48857145	48865870
RND2	8.76549	16.429	15.2889	14.248	18.7434	4.29726	chr17	43025231	43032041
RND3	7767.2	23935.3	18592.3	18262.9	9289.81	8440.89	chr2	150468195	150539011
NCL	128511	144099	158823	163298	163117	175428	chr2	231453531	231464551
SPATA24	231.799	279.293	220.16	223.898	250.569	213.789	chr5	139396563	139404089
CTNNBIP1	1147.31	721.052	879.621	584.17	638.261	646.737	chr1	9848276	9910336
TMEM171	723.64	455.449	650.288	854.883	940.128	775.655	chr5	73120569	73131809
PPP3CA	5067.43	5989.29	6891.22	7823.19	6129.08	5129.85	chr4	101023409	101348278
PPP3CB	1269.05	1557.11	1357.65	1565.25	1545.84	1341.82	chr10	73436433	73496024
PPP3CC	924.272	1535.2	1181.32	1331.17	1276.52	1246.21	chr8	22440819	22541142
TCAIM	612.61	1164.64	913.257	1338.3	1117.7	825.074	chr3	44338119	44409448
SESTD1	274.652	567.714	416.877	490.54	368.949	416.834	chr2	179101678	179264832
GPATCH8	8861.91	11034.8	10494.3	11926.6	10750.8	11547.8	chr17	44395281	44503406
RPL13	161794	71448	59126.2	71403	91616.7	97013.8	chr16	89560681	89564542
LRRC41	8260.01	5794.88	6187.93	5210.71	6275.09	6694.05	chr1	46261196	46303616
LRRC40	802.529	771.251	872.486	833.51	896.723	763.838	chr1	70144805	70205579
LRRC43	7.79155	0	0	16.2835	0	0	chr12	122167738	122203471
LRRC42	4038.94	5401.5	4718.15	4979.69	3967.68	3300.29	chr1	53946085	53968168
LRRC45	2337.46	1059.67	1331.15	1330.16	1891.11	1574.95	chr17	82023305	82031151
MMP23B	9.73944	13.6909	7.13482	5.08859	16.7704	13.9661	chr1	1632163	1634654
LRRC47	8443.12	5564.88	6200.16	5670.72	6472.38	6444.81	chr1	3778559	3796498
LRRC46	155.831	129.607	100.907	65.1339	157.839	160.073	chr17	47831670	47837719
LRRC49	560.018	1429.33	1071.24	798.908	943.088	958.289	chr15	70853239	71053658
ERMN	0	0	0	0	0	0	chr2	157318631	157327713
ENSG00000267618	41.8796	49.2871	37.7126	39.691	89.7709	58.013	chr17	35011349	35121493
ENSG00000273047	103.238	20.0799	28.5393	18.3189	37.4868	31.1551	chr20	63738270	63740398
FBXL2	1277.81	1349.01	1244.52	1118.47	1128.55	1248.35	chr3	33277442	33388092
B3GNT4	160.701	25.5563	57.0785	31.5492	73.987	53.7157	chr12	122203681	122208952
B3GNT5	99.3422	281.119	334.317	158.764	66.0951	35.4524	chr3	183253253	183273385
B3GNT6	0	0	2.03852	0	0	0	chr11	77034398	77041973
CTSS	177.258	327.668	404.646	255.447	149.947	139.661	chr1	150730079	150765957
FNDC8	22.4007	24.6435	26.5008	30.5315	12.8244	33.3038	chr17	35121615	35130732
FNDC9	0	0	0	0	0	0	chr5	157341598	157345677
B3GNT2	1892.37	1809.02	1756.18	1900.08	1633.63	1668.41	chr2	62196115	62224731
B3GNT3	224.981	128.694	200.794	95.6654	147.974	232.052	chr19	17794828	17813576
TSFM	6317.97	5673.49	5309.32	5126.24	3224.85	5582.14	chr12	57782761	57808071
FNDC5	9.73944	54.7634	70.3289	26.4606	30.5813	33.3038	chr1	32862268	32872480
FNDC7	0	5.47634	0	0	0	7.5202	chr1	108712908	108742749
B3GNT8	32.1401	7.30179	20.3852	24.4252	30.5813	5.37157	chr19	41425359	41428730
B3GNT9	822.008	523.903	539.188	599.435	858.249	672.521	chr16	67148104	67150998
ADRA2B	0	0	0	0	0	0	chr2	96112876	96116571
RPL19	178046	126227	135510	128058	164994	159756	chr17	39200283	39204732
TEX26	0	0	0	0	0	0	chr13	30932656	30975500
PWWP2B	954.465	592.358	660.48	555.674	869.101	772.432	chr10	132397168	132417859
CTSV	287.313	355.962	371.011	109.913	101.609	138.587	chr9	97029677	97047263
TEX22	6.8176	31.0326	5.0963	5.08859	42.4192	18.2633	chr14	105398538	105413859
PWWP2A	2343.31	3095.96	2666.38	2830.27	2952.58	2693.31	chr5	160075882	160119450
DCAF16	3184.8	5319.35	4764.02	5154.74	4305.06	4118.92	chr4	17800655	17810757
BIK	15.5831	14.6036	11.2119	12.2126	15.7839	25.7836	chr22	43110750	43129712
FGFR1	13196.9	9878.41	10693.1	11481.9	12792.8	15753.8	chr8	38411138	38468641
TEX28	0	0	1.01926	0	0	0	chrX	154271265	154295211
GINM1	1627.46	1587.23	1556.41	1770.83	1578.39	1687.75	chr6	149566375	149591748
PLXNA2	54745.4	47197.9	57357.8	51729.6	54022.4	59004.6	chr1	208022242	208244384
CXCL1	352.568	318.541	496.38	534.302	358.097	410.388	chr4	73869393	73871308
TBCCD1	743.119	1052.37	739.983	1032.98	970.71	873.418	chr3	186546067	186570543
DAAM1	2383.24	5015.42	4170.81	4513.58	2740.48	2685.79	chr14	59188667	59371405
DAAM2	270.756	278.381	274.181	194.384	219.988	160.073	chr6	39792298	39904877
HLA-DRB1	1171.65	1181.98	916.315	669.658	879.952	835.817	chr6	32578775	32589848
MAGEA8	0	0	0	0	0	0	chrX	149881141	149885835
XAF1	1491.11	2150.38	2295.37	412.176	339.354	362.044	chr17	6755565	6775647
HLA-DRB5	20.4528	14.6036	24.4622	21.3721	26.6353	20.412	chr6	32517353	32530287
CCDC152	755.78	1303.37	1095.7	866.077	580.058	550.049	chr5	42756818	42802439
CCDC153	137.326	64.8034	77.4637	0	38.4733	11.8175	chr11	119190254	119196769
CCDC150	147.065	324.93	289.47	508.859	246.623	310.477	chr2	196639715	196732801
CXCL2	153.883	177.068	134.542	116.02	102.595	119.249	chr4	74097040	74099195
GUK1	5095.67	2624.99	3146.45	2932.04	3674.69	3379.79	chr1	228139962	228148984
CCDC157	405.161	324.017	304.759	111.949	283.124	325.517	chr22	30356635	30378673
CCDC154	13.6352	14.6036	2.03852	20.3543	19.7299	29.0065	chr16	1434383	1444556
YIF1A	12184	6224.78	7829.95	6526.62	8878.44	7959.6	chr11	66284580	66289145
MACIR	6586.78	6118.9	5771.05	4747.65	5245.19	5124.48	chr5	103258763	103278660
CCDC158	0	0	0	0	0	0	chr4	76313002	76421141
CCDC159	673.969	484.656	499.437	334.829	451.814	403.942	chr19	11345301	11354944
WRAP73	2996.82	1811.76	2113.94	2051.72	2371.53	2581.58	chr1	3630767	3652761
TUFT1	6444.58	6141.72	5946.36	6834.99	6746.63	6991.64	chr1	151540305	151583583
TMCO5A	0	0	0	0	0	0	chr15	37921939	37967724
SYT8	0	0	0	0	0	0	chr11	1828307	1837521
SYT9	1248.6	1589.05	1752.11	2860.8	2497.8	2466.63	chr11	7251904	7469043
LRRC4C	11.6873	31.9453	5.0963	0	0	0	chr11	40114203	41459773
LRRC4B	793.764	544.896	665.577	742.934	849.371	1097.95	chr19	50516892	50568435
MTCH2	6710.47	8021.93	7206.17	7965.67	7712.41	7058.25	chr11	47617317	47642607
MTCH1	21084.9	20458.7	14830.2	13947.8	17629.6	18709.2	chr6	36965807	36986298
RINL	2488.43	1850.09	2044.64	1554.05	1949.31	1970.29	chr19	38867830	38878275
SYT1	624.298	939.193	990.721	943.424	764.533	744.5	chr12	78863993	79452008
SYT2	12.6613	22.8181	19.3659	12.2126	24.6623	23.6349	chr1	202590596	202710454
SYT3	153.883	46.5489	73.3867	28.4961	40.4462	12.8918	chr19	50621977	50639881
SYT4	0	0	0	0	0	0	chr18	43267892	43277490
SYT5	30.1922	20.0799	28.5393	16.2835	47.3517	31.1551	chr19	55171196	55180289
SYT6	0	0	0	0	0	0	chr1	114089292	114153880
NOL8	3327.96	7350.16	5827.11	7765.18	5114.97	5000.93	chr9	92297358	92325636
CXCL9	0	0	0	0	0	0	chr4	76001275	76007509
TIAL1	3014.36	5314.79	6537.53	5693.11	4336.63	3829.93	chr10	119571802	119596964
RHD	13.6352	28.2944	33.6356	10.1772	22.6894	10.7431	chr1	25272439	25330445
MEP1B	0	4.56362	0	8.14174	4.93247	9.66883	chr18	32190025	32220404
TASP1	1472.6	1730.52	1644.07	1402.41	1388	1265.54	chr20	13389394	13638932
CAVIN2	20477.2	18156.8	18783.9	13938.7	14820.1	15442.2	chr2	191834310	191847088
CAVIN1	156034	108141	120043	122994	133461	141021	chr17	42402449	42423256
PCED1A	5327.47	2976.39	4192.22	2523.94	2958.49	3048.9	chr20	2835314	2841190
IHH	0	0	0	2.03543	3.94597	4.29726	chr2	219054424	219060921
KISS1R	0	0	0	0	7.89195	0	chr19	917287	921005
FUBP3	12244.4	11953	11402.5	11745.5	12102.3	11573.6	chr9	130579577	130638352
NAT14	3402.96	2321.97	2439.09	1929.59	1883.22	1673.78	chr19	55485188	55487568
FUBP1	12482.1	17410.2	16016.6	17428.4	15301.5	15269.2	chr1	77944055	77979110
NCSTN	14067.6	12101.8	12197.5	13160.1	13525.8	13951.1	chr1	160343316	160358949
SCHIP1	1331.38	2048.15	1764.34	2091.41	1553.73	1273.06	chr3	159839861	159897360
SPZ1	7.79155	0	0	0	0	0	chr5	80319625	80321842
CEP104	3743.84	3937.49	3994.48	3688.21	3653.97	2971.55	chr1	3812086	3857396
PRAMEF11	0	0	0	0	0	0	chr1	12824605	12831410
FAM189A2	127.587	116.829	151.87	0	12.8244	0	chr9	69324567	69392558
FAM189A1	35.062	20.9926	41.7897	18.3189	10.8514	10.7431	chr15	29120252	29570979
ENSG00000260342	3036.76	2028.98	814.389	905.768	2262.03	1867.16	chr16	18788063	18801519
SAP30	2098.85	1600	1663.43	1483.83	1700.72	1366.53	chr4	173370954	173377532
TRIM5	5343.05	5681.7	7266.3	4827.03	4782.52	4755.99	chr11	5663195	5938619
CFAP276	0	0	3.05778	0	1.97299	0	chr1	109105951	109113857
NBL1	257.121	470.053	320.048	183.189	240.704	207.343	chr1	19596979	19658456
TCP11L2	386.656	578.667	525.938	369.431	335.408	295.437	chr12	106301929	106347003
ATP8B4	0	11.8654	9.17334	0	0	0	chr15	49858238	50182817
CLEC5A	0	0	0	0	0	0	chr7	141927357	141946974
GNAI3	6010.21	8295.75	7307.07	8344.26	7756.8	7556.73	chr1	109548615	109600195
CNTROB	6480.62	4789.97	5148.28	4835.17	6514.8	6446.96	chr17	7932101	7949920
HSFX3	0	0	0	8.14174	0	6.44589	chrX	149548210	149549924
HSFX1	32.1401	39.2471	32.6163	27.4784	23.6758	41.8983	chrX	149774068	149776867
HSFX4	0	0	4.07704	4.07087	0	15.0404	chrX	149929573	149931287
ANGPT2	28.2444	29.2072	42.8089	19.3366	38.4733	22.5606	chr8	6499632	6563409
ANGPT1	143.17	301.199	186.525	764.306	428.138	458.732	chr8	107249482	107498055
DRC3	122.717	113.178	112.119	78.3642	125.285	105.283	chr17	17972813	18016889
FOXI3	0	0	0	0	0	0	chr2	88446787	88452693
ANGPT4	47.7232	24.6435	35.6741	22.3898	66.0951	18.2633	chr20	869900	916334
PALM3	398.343	330.406	330.24	514.965	389.665	370.639	chr19	14053363	14062076
OXT	0	0	0	0	0	0	chr20	3071620	3072517
C1orf53	331.141	102.225	161.043	119.073	303.84	209.491	chr1	197902630	197907367
C1orf52	880.445	1237.65	989.701	1078.78	957.885	869.121	chr1	85249953	85259662
OR5T3	0	0	0	0	0	0	chr11	56252254	56253222
OR5T2	0	0	0	0	0	0	chr11	56231282	56234255
CFAP298	2272.21	2654.2	2503.3	2463.89	3214	3128.4	chr21	32592079	32612586
C1orf54	38.9577	52.0252	28.5393	42.7441	38.4733	63.3846	chr1	150268200	150280916
MAGEA2B	440.222	131.432	169.197	121.108	77.933	90.2424	chrX	152714586	152718607
CEP295NL	103.238	135.996	117.215	100.754	114.433	94.5397	chr17	78870910	78903215
USP17L22	0	0	0	0	0	0	chr4	9267619	9269211
GPR141	0	0	0	0	0	0	chr7	37683766	37743835
TBK1	1760.89	3200.01	2297.41	2825.18	1933.53	1543.79	chr12	64452090	64502114
RGP1	14851.7	15093.7	15015.7	13066.5	13345.3	13873.7	chr9	35749287	35758585
FCF1	2438.75	7508.06	4639.67	3237.36	2846.03	2588.02	chr14	74713144	74738620
MPZL1	2995.85	3863.56	4231.97	4562.43	4955.16	3983.56	chr1	167721982	167791919
ATP6V0A4	313.61	377.868	383.242	350.095	346.259	294.362	chr7	138706294	138798196
ATP6V0A1	5270.01	6038.58	6315.33	6556.13	7016.93	6874.54	chr17	42458844	42522582
ATP6V0A2	3043.57	3631.73	3610.22	4201.14	3960.77	3860.01	chr12	123712353	123761755
MRPS34	11632.8	5851.47	6576.26	6745.43	8524.29	8265.78	chr16	1771890	1773150
CLCNKA	0	0	4.07704	0	0	0	chr1	16021871	16034050
GUCA1A	0	0	0	0	0	0	chr6	42173364	42181338
UGT2B15	0	0	0	0	0	0	chr4	68646597	68670652
GUCA1C	0	0	0	0	0	0	chr3	108907792	108953879
GUCA1B	18.5049	31.0326	8.15408	58.0099	25.6488	53.7157	chr6	42183284	42194956
KRT75	0	0	0	0	3.94597	0	chr12	52424070	52434371
PDF	1520.33	1290.59	1678.72	1564.23	1556.69	1333.22	chr16	69326913	69330588
KRT77	0	0	0	0	0	0	chr12	52689626	52703524
KRT76	0	0	0	0	0	0	chr12	52768155	52777345
KRT71	0	0	0	0	0	0	chr12	52543909	52553145
KRT73	0	0	0	0	0	0	chr12	52607570	52618559
KRT72	0	0	0	0	3.94597	0	chr12	52585589	52601538
C17orf107	63.3063	90.3596	46.8859	24.4252	17.7569	91.3167	chr17	4899418	4902934
ATM	2981.24	8352.33	6497.78	7593.19	4042.65	3279.88	chr11	108223067	108369102
KRT79	0	0	0	17.3012	0	4.29726	chr12	52821408	52834311
KRT78	0	0	0	0	0	0	chr12	52837804	52848994
C17orf100	201.606	262.864	240.545	178.101	101.609	149.33	chr17	6651762	6653476
MRPS30	3337.7	2282.72	2445.2	2436.42	3002.89	2966.18	chr5	44808947	44815514
SMPD4	21187.2	13721	17109.3	17673.7	20854.5	21798.9	chr2	130151392	130182750
SMPD1	5686.86	3793.28	4472.51	5419.34	5777.89	7057.17	chr11	6390446	6394998
ADAM33	0	0	0	0	0	0	chr20	3667970	3682246
SMPD3	156.805	203.537	111.099	81.4174	153.893	146.107	chr16	68358327	68448508
SMPD2	2010.22	1037.77	1354.6	1140.86	1361.36	1675.93	chr6	109440724	109443919
BRIP1	847.331	2352.09	1788.8	2319.38	1051.6	1797.33	chr17	61679139	61863559
PDE11A	0	0	0	0	0	4.29726	chr2	177623244	178108339
RPL36A-HNRNPH2	57.4627	38.3344	53.0015	37.6555	0	41.8983	chrX	101391011	101412297
GCN1	36309.6	28025.2	33487.8	36297.9	38936.9	43563.5	chr12	120127202	120194715
ITGBL1	5267.09	6275.89	5846.47	6251.84	6307.64	5380.17	chr13	101452593	101720856
PHOX2B	0	0	0	0	0	0	chr4	41744082	41748725
BAG2	2159.23	1971.48	1987.56	2490.35	2233.42	2270.03	chr6	57172326	57189833
ENSG00000261341	3.89577	5.47634	9.17334	10.1772	8.87844	1.07431	chr19	50785728	50793142
TTC28	5843.66	5605.04	6240.93	7302.12	7213.24	8024.06	chr22	27978014	28679840
AAMP	11131.2	6948.57	7539.46	7775.36	9126.05	8975.9	chr2	218264129	218270178
HYPK	1906.98	1568.97	1869.32	1871.58	1987.78	1918.73	chr15	43796142	43804427
TTC24	0	0	0	0	0	0	chr1	156579723	156587719
UGT2B17	0	0	0	5.08859	0	0	chr4	68537173	68576413
TTC26	869.732	2032.64	1836.71	2275.62	1658.3	1187.12	chr7	139133744	139191986
DOT1L	5114.18	3307.71	4002.63	4209.28	4528.01	4858.05	chr19	2163933	2232578
PATL2	0	18.2545	23.443	7.12402	23.6758	20.412	chr15	44665732	44711323
TTC22	0	0	0	0	0	0	chr1	54779712	54801323
TTC23	2711.46	2725.39	2893.68	2769.21	2886.48	2839.41	chr15	99136323	99251223
CT47A7	0	0	0	0	0	0	chrX	120953282	120956600
CT47A6	0	0	0	0	0	0	chrX	120958165	120961487
UBE3C	25130.7	26617.8	27084.8	29862.9	29227.8	30668.5	chr7	157138916	157269370
PODXL2	220.111	75.7561	101.926	440.672	555.396	629.548	chr3	127629185	127672802
U2SURP	5081.06	10042.7	7403.9	9177.77	6495.07	6291.19	chr3	142964497	143060725
IL6R	1085.95	1001.26	996.836	1087.94	1133.48	1155.96	chr1	154405193	154469450
ENO1	371067	329212	341048	340034	332912	401194	chr1	8861000	8879190
ENO2	2925.73	2557.45	2871.25	2543.28	2592.51	3398.06	chr12	6913745	6923698
ENO3	2689.06	2191.45	2418.7	2102.6	2176.2	2416.13	chr17	4948092	4957131
ENO4	3.89577	0	0	0	0	0	chr10	116849499	116911788
UPK2	0	0	0	0	0	0	chr11	118956298	118958559
SYCP2	7.79155	0	5.0963	26.4606	19.7299	31.1551	chr20	59863564	59933655
SYCP3	15.5831	13.6909	12.2311	13.2303	4.93247	20.412	chr12	101728648	101739469
TAOK2	12646.7	9795.35	10182.4	10518.1	12680.4	12567.3	chr16	29973868	29992261
TAOK3	6337.45	9694.04	9162.13	11204	8353.63	8183.05	chr12	118149801	118372907
MCEMP1	0	0	0	0	0	0	chr19	7677088	7679829
CNOT6L	1751.15	3524.94	3381.9	3314.71	791.168	1916.58	chr4	77713387	77819615
FAXC	0	0	0	0	0	0	chr6	99271168	99349674
SLC22A18	169.466	60.2398	42.8089	61.063	100.622	92.3911	chr11	2899721	2925246
LLGL1	9294.34	5069.27	6327.56	5897.67	8169.15	8082.07	chr17	18225635	18244875
SLC22A16	0	0	0	0	0	0	chr6	110424687	110476613
SLC22A17	198.684	121.392	104.984	37.6555	39.4597	48.3442	chr14	23346314	23352912
SLC22A14	15.5831	5.47634	12.2311	19.3366	12.8244	4.29726	chr3	38282294	38318575
SLC22A15	0	10.9527	4.07704	0	0	0	chr1	115976513	116070054
SLC22A12	0	0	0	0	0	0	chr11	64590641	64602353
SLC22A13	20.4528	16.429	51.9822	22.3898	38.4733	23.6349	chr3	38265812	38278757
SLC22A10	0	0	0	0	0	0	chr11	63268022	63311783
SLC22A11	0	0	0	0	0	0	chr11	64555690	64572875
BHLHA15	12.6613	19.1672	8.15408	0	3.94597	0	chr7	98211439	98215457
NSMCE1	4360.35	3987.69	4160.62	3777.77	4753.91	5048.2	chr16	27224994	27268772
NSMCE2	2737.76	3472	3037.39	2835.36	2558.96	2402.17	chr8	125091679	125367120
NSMCE3	2167.02	1589.05	1498.31	1367.81	1654.35	1753.28	chr15	29264989	29269822
CITED4	7894.79	3516.72	4737.52	1987.6	2848.99	2716.94	chr1	40861054	40862363
CFD	573.653	269.253	359.799	382.662	451.814	562.941	chr19	859453	867884
OBSCN	492.815	210.839	261.95	232.04	395.584	485.59	chr1	228208044	228378876
PFDN1	14242.9	13431.6	13001.7	13010.5	13098.7	12846.7	chr5	140245035	140303113
PTK2	24655.4	28783.7	23859.9	31323.3	28473.2	29471.7	chr8	140657900	141002110
PTK7	3306.54	2217.01	2632.75	154.693	186.447	255.687	chr6	43076307	43161719
PTK6	87.6549	70.2797	49.9437	8.14174	18.7434	15.0404	chr20	63528001	63537376
RABGAP1	6632.56	10104.8	9471.98	9451.54	7577.26	7597.55	chr9	122941020	123104866
SRRD	1883.61	3571.49	3320.75	3685.15	2488.92	2326.97	chr22	26483877	26494658
ABHD16A	2197.22	1462.18	1912.13	1656.84	1916.76	1781.21	chr6	31686955	31703324
SERGEF	1351.83	1033.2	1012.12	624.878	757.627	691.859	chr11	17788048	18013047
ENSG00000284956	52.5929	49.2871	55.04	77.3465	34.5273	44.0469	chr8	23084403	23115536
ENSG00000281039	0.973944	3.65089	13.2504	14.248	6.90546	3.22294	chr7	30497077	30550761
ITGB3BP	373.02	757.561	650.288	567.886	482.395	553.272	chr1	63440770	63523225
PFDN2	5437.53	3993.17	4593.8	4137.02	5392.17	4779.63	chr1	161100561	161118037
RCSD1	4.86972	0	0	0	0	0	chr1	167630093	167708696
MCL1	14317.9	20173	18115.3	18540.8	15758.2	15564.7	chr1	150563102	150579738
GAL3ST1	0	0	0	4.07087	3.94597	0	chr22	30554635	30574665
POMP	2104.69	2562.02	2302.51	2154.51	2121.95	1990.71	chr13	28659065	28678959
PIERCE1	347.698	250.086	298.643	198.455	243.664	367.416	chr9	135495181	135501734
SORBS2	1466.76	1814.49	1644.07	1029.93	871.074	936.802	chr4	185585444	185956652
ODC1	25536.8	32264.8	30238.4	39342.9	40020.1	32365.9	chr2	10439968	10448327
AOPEP	1557.34	1474.05	1274.07	917.981	932.236	1175.3	chr9	94726699	95087159
PFDN4	443.144	588.707	573.843	430.494	440.963	271.802	chr20	54208087	54219961
SCARA3	3982.46	3185.41	3202.51	3745.2	4042.65	4012.57	chr8	27633868	27676776
GET1-SH3BGR	127.587	89.4469	91.7334	1.01772	61.1626	56.9387	chr21	39380332	39515506
COX5B	9934.22	6687.53	6726.1	5397.97	7696.62	7151.71	chr2	97646062	97648383
IL18RAP	0	0	0	0	0	0	chr2	102418689	102452565
SCARA5	0	0	0	0	0	0	chr8	27869883	27992673
ATG16L1	3564.63	3300.41	3511.35	3647.5	3418.2	3739.69	chr2	233210051	233295674
ATG16L2	666.177	543.071	691.058	791.784	838.52	882.012	chr11	72814406	72843674
NIPAL3	2467	2912.5	3112.82	3010.41	2643.8	2903.87	chr1	24415802	24472976
EOMES	23.3746	11.8654	8.15408	19.3366	11.8379	38.6753	chr3	27715949	27722711
ARHGDIG	0	0	0	0	0	0	chr16	280450	283010
CELF3	16.557	10.9527	24.4622	20.3543	7.89195	21.4863	chr1	151700058	151716803
ARHGDIB	36652.4	31320.1	30416.8	44302.3	50342.7	50001.8	chr12	14942031	14961728
LORICRIN	0	0	0	0	0	0	chr1	153259687	153262124
ARHGDIA	24021.3	13585	16958.4	18522.5	23268.4	25332.3	chr17	81867721	81871376
USH1C	0	0	0	0	0	0	chr11	17493897	17544416
NANS	12027.2	8342.29	8405.84	7881.2	9297.7	9356.21	chr9	98056732	98083077
C3orf38	1376.18	1621	1379.06	1330.16	1388.98	1281.66	chr3	88149959	88157965
USH1G	15.5831	10.9527	27.52	4.07087	27.6218	8.59452	chr17	74916083	74923255
IL17REL	0	0	4.07704	21.3721	0	0	chr22	49991811	50012765
MATN1	42.8535	31.0326	47.9052	73.2756	24.6623	63.3846	chr1	30711277	30723585
MATN3	5927.42	5956.43	6620.09	5511.96	6048.19	5772.29	chr2	19992052	20012668
MATN2	1005.11	1124.48	1055.95	238.146	281.151	331.963	chr8	97868840	98036724
MATN4	77.9155	31.0326	25.4815	31.5492	37.4868	0	chr20	45293445	45308529
KRTAP4-8	31.1662	14.6036	16.3082	0	19.7299	13.9661	chr17	41096981	41098142
ENDOG	2835.15	1041.42	1447.35	1150.02	1655.34	1535.2	chr9	128818500	128822676
AP2S1	11882.1	7576.52	8536.3	7960.58	8732.44	9467.94	chr19	46838136	46850846
CGB1	0	0	2.03852	0	0.986494	0	chr19	49035569	49036895
CES1	10.7134	7.30179	14.2696	0	0	0	chr16	55802851	55833337
CES3	881.419	890.818	799.1	424.388	566.247	561.867	chr16	66961245	66975149
EBF4	33.1141	0	20.3852	16.2835	28.6083	11.8175	chr20	2692780	2760108
EBF3	0	0	0	0	0	0	chr10	129835233	129973053
KBTBD12	0	0	4.07704	0	0	0	chr3	127915232	127987671
EBF1	0	0	4.07704	0	0	0	chr5	158695916	159099916
HBA1	0	0	0	0	0	0	chr16	176680	177522
FFAR3	0	0	0	0	0	0	chr19	35358460	35360489
LMNA	98598.1	67590.8	65905.3	84257.8	84875	108533	chr1	156082578	156140081
UCP3	75.9676	125.956	118.234	104.825	67.0816	117.1	chr11	74000277	74009085
BDH2	1104.45	1429.33	1440.21	1373.92	1032.86	1041.01	chr4	103077592	103099870
ENDOV	1180.42	684.543	769.541	716.473	629.383	754.169	chr17	80415167	80438086
ENDOU	10.7134	18.2545	19.3659	14.248	16.7704	10.7431	chr12	47709734	47725567
BDH1	21.4268	7.30179	0	0	0	2.14863	chr3	197509783	197573323
DDX23	38445.4	33362.8	35124.7	37121.2	40961.2	39343.6	chr12	48829756	48852163
DDX21	14129	21719.2	20178.3	25763.5	19522.7	19832.9	chr10	68956135	68985068
DDX20	1726.8	2736.35	2400.36	3088.77	2217.64	2094.91	chr1	111754832	111775602
DDX27	15777.9	15003.4	15228.8	13444	14501.5	14882.5	chr20	49219416	49244073
HAUS5	3604.56	2725.39	2883.49	2907.62	3289.96	3401.28	chr19	35612735	35625355
DDX25	0	0	9.17334	0	0	1.07431	chr11	125903376	125928843
ZNF155	114.925	266.515	216.083	235.093	239.718	241.721	chr19	43967862	43998326
GULP1	60.3845	43.8107	30.5778	21.3721	27.6218	20.412	chr2	188291669	188595931
DMRTC1B	0	0	0	0	0	0	chrX	72776890	72848803
HENMT1	50.6451	62.0652	58.0978	333.811	270.299	201.971	chr1	108648290	108661526
TSNAX	2870.21	4613.82	3656.08	3970.12	2940.74	2624.55	chr1	231528541	231566524
OTC	0	0	0	0	0	0	chrX	38352604	38421446
ZNF90	0	14.6036	0	4.07087	7.89195	0	chr19	20078000	20121165
ZNF91	0	0	0	13.2303	0	5.37157	chr19	23338749	23395471
ZNF92	367.177	527.554	532.054	508.859	275.232	301.882	chr7	65373799	65401136
ZNF93	0	0	0	0	0	0	chr19	19900928	19935575
ZNF98	0	0	0	0	0	0	chr19	22391019	22532485
ZNF99	0	0	0	0	0	0	chr19	22752183	22784151
FLVCR2	679.813	776.728	641.114	827.404	828.655	685.413	chr14	75578620	75663164
FKBP14	2852.68	4238.69	3798.78	3537.59	3500.08	3547.39	chr7	30010587	30026702
FKBP15	8455.78	8561.35	7454.87	9830.13	9966.55	9376.62	chr9	113161006	113221318
RAET1E	52.5929	74.8433	43.8282	44.7796	42.4192	53.7157	chr6	149883179	149898113
TASOR2	6791.31	12681.4	11888.6	14682.6	10252.6	10077.1	chr10	5684731	5763779
UBE2J2	4600.91	2884.21	3282.02	2217.61	2697.07	3625.81	chr1	1253912	1273855
RAB3IP	535.669	1197.49	547.343	550.585	356.124	723.014	chr12	69738860	69823204
TBX21	0	0	0	0	0	0	chr17	47733236	47746122
FAM3A	4111.99	2597.61	2922.22	2458.8	2773.03	2369.94	chrX	154506159	154516242
FAM3B	3.89577	0	5.0963	0	0	0	chr21	41316801	41357727
FBXO11	1504.74	3262.99	2680.65	3167.14	2446.5	2054.09	chr2	47789322	47906498
FAM3D	9.73944	16.429	4.07704	0	15.7839	8.59452	chr3	58633946	58666834
FBXO17	3204.27	1979.7	2401.38	2187.07	2526.41	2614.88	chr19	38941401	38975742
FBXO15	4.86972	0	9.17334	0	24.6623	12.8918	chr18	74073368	74147843
MTARC1	32.1401	21.9054	54.0208	35.6201	37.4868	40.824	chr1	220786352	220819659
MTARC2	1362.55	1589.96	1454.48	1639.54	1519.2	1175.3	chr1	220748269	220784815
AFF1	3936.68	5615.99	5820.99	5730.77	4556.61	4340.23	chr4	86935011	87141039
GGPS1	1065.49	1631.04	1445.31	1032.98	811.884	1407.35	chr1	235327350	235344532
SFTA2	0	0	0	5.08859	0	0	chr6	30931353	30955636
HSD17B1	1018.74	634.343	657.423	628.949	761.573	792.844	chr17	42552923	42555214
PRB2	0	0	0	0	0	0	chr12	11391540	11395567
NRTN	0	0	0	0	0	0	chr19	5805067	5828324
NACA2	1.94789	3.65089	9.17334	2.03543	1.97299	15.0404	chr17	61590421	61591219
PRB3	0	0	0	0	0	0	chr12	11265914	11269707
PROX1	55.5148	87.6215	79.5023	109.913	86.8114	106.357	chr1	213983181	214041510
CNGB1	0	10.9527	4.07704	8.14174	8.87844	0	chr16	57882340	57971128
KIAA2013	10795.2	5673.49	6489.63	5547.58	7616.72	8431.22	chr1	11919591	11926428
CNGB3	0	0	0	0	3.94597	0	chr8	86553977	86743634
ENSG00000288716	0.973944	0.912724	1.01926	1.01772	0.986494	2.14863	chr13	77326905	77326988
KCNF1	7.79155	0	16.3082	0	0	0	chr2	10911934	10914225
RNPEPL1	4018.49	2337.49	2659.25	2900.49	3622.4	3509.79	chr2	240565804	240581372
PARD6A	595.079	378.78	283.354	240.181	409.395	362.044	chr16	67660946	67662774
BCLAF3	530.799	775.815	660.48	607.577	542.572	395.348	chrX	19912860	19991061
PLA2G6	955.439	630.692	703.289	528.195	661.937	723.014	chr22	38111495	38214778
PLA2G7	0	0	0	0	0	0	chr6	46704201	46735693
PLA2G5	0	27.3817	0	0	7.89195	5.37157	chr1	20070194	20091911
PLA2G3	0	3.65089	8.15408	0	12.8244	0	chr22	31134807	31140508
TMDD1	0	5.47634	0	0	0	0	chr12	51813921	51814925
GDPGP1	851.227	777.641	698.193	668.64	705.343	760.615	chr15	90233808	90245811
GAGE12G	0	0	0	8.14174	0	0	chrX	49570400	49577754
PRRT1B	19.4789	3.65089	0	5.08859	0	6.44589	chr9	131545523	131559815
ERBB2	12663.2	8294.83	10783.8	10339	11669.2	13523.5	chr17	39687914	39728662
KRTAP1-1	0	0	0	0	0	0	chr17	41040541	41041450
JHY	86.681	67.5415	109.061	8.14174	20.7164	19.3377	chr11	122882683	122963862
KRTAP1-3	0	0	0	0	0	0	chr17	41033884	41034874
KRTAP1-4	0	0	0	0	0	0	chr17	41029351	41030195
CCDC73	0	0	0	0	0	0	chr11	32602721	32794662
SHC2	0	0	0	0	0	0	chr19	416589	461033
SHC3	2749.44	2698.01	2990.51	2796.69	2813.48	2852.31	chr9	89005771	89178818
OR2G3	0	0	0	0	0	0	chr1	247605586	247606515
FPR1	0	0	0	0	0	0	chr19	51745172	51804115
FPR2	0	0	0	0	0	0	chr19	51752026	51770531
FPR3	0	0	0	0	0	0	chr19	51795157	51826190
CSNK1A1L	0	0	0	0	0	0	chr13	37103259	37105664
CCDC78	253.225	212.665	242.584	268.677	244.65	276.099	chr16	722582	726473
CGRRF1	228.877	974.789	933.642	686.959	327.516	350.227	chr14	54509906	54539292
TMEM109	25960.5	18920.8	21260.7	23476.7	26142.1	27224.2	chr11	60914158	60923443
TMEM108	45.7753	64.8034	48.9245	84.4705	51.2977	68.7561	chr3	133038391	133397775
NACAD	0	0	0	0	0	0	chr7	45080437	45088969
MPHOSPH8	3052.34	3719.35	3364.58	3712.63	3158.75	3285.25	chr13	19633659	19673441
TMEM102	598.001	429.893	500.457	482.398	514.95	451.212	chr17	7435435	7437679
TMEM101	4565.85	3086.83	3459.37	3073.51	3528.69	3297.07	chr17	44011188	44023151
TMEM100	0	0	0	0	0	0	chr17	55719627	55732121
TMEM107	978.813	645.296	960.143	830.457	1075.28	946.471	chr17	8172457	8176399
OR1K1	0	0	0	3.05315	0	0	chr9	122800123	122801073
TMEM104	3139.02	2311.93	2172.04	2336.68	2724.7	2624.55	chr17	74776499	74839753
SMPDL3B	851.227	563.15	524.919	274.784	278.191	359.895	chr1	27935000	27959152
BRK1	15089.3	13711.8	13801.8	12242.1	13797.1	13679.2	chr3	10115675	10127190
GHITM	16833.6	16636.2	16953.3	16689.5	17448.1	16878.6	chr10	84139482	84154841
SMPDL3A	19.4789	26.469	29.5585	53.939	49.3247	50.4928	chr6	122789049	122809720
TRANK1	4829.79	6295.05	5374.56	2418.1	2035.14	2690.08	chr3	36826819	36945057
FAM90A1	22.4007	8.21451	19.3659	34.6024	17.7569	2.14863	chr12	8221260	8227618
CSHL1	0	0	0	0	0	0	chr17	63909597	63911341
NPPC	0	0	0	0	0	0	chr2	231921809	231926396
SPEN	12383.7	13754.7	15154.4	18089.9	18001.5	18860.7	chr1	15836095	15940456
ZCWPW2	18.5049	33.7708	47.9052	31.5492	27.6218	25.7836	chr3	28348721	28538122
ZCWPW1	410.03	414.377	283.354	240.181	278.191	248.167	chr7	100400853	100428792
FKBP1B	34.088	63.8907	17.3274	45.7973	20.7164	75.202	chr2	24049701	24063681
FKBP1C	3968.82	2135.77	2376.91	1689.41	2672.41	2572.98	chr6	63211446	63213024
FKBP1A	93845.3	65872.2	75306	57451.2	65754.7	66861	chr20	1368978	1393164
SPEG	2723.15	1888.43	2390.16	2224.73	2386.33	2375.31	chr2	219434843	219493629
MANEAL	1729.72	1551.63	1358.67	1549.98	1794.43	1727.5	chr1	37793847	37801137
UCP1	0	0	0	0	0	0	chr4	140559431	140568961
SSC4D	131.482	67.5415	108.042	50.8859	63.1356	110.654	chr7	76389337	76409697
STOML2	25780.3	16313.1	17624	16803.5	20909.7	20040.3	chr9	35099776	35103195
PAIP1	4511.31	4124.6	4059.71	3458.2	3623.39	3764.4	chr5	43526267	43557758
COIL	3382.51	4698.7	4459.26	4762.92	3908.49	3565.65	chr17	56938199	56961050
RTL10	6768.91	5580.39	6022.81	6064.58	6522.7	6931.48	chr22	19846138	19854896
FBLIM1	16448	11333.3	11748	9552.29	12838.2	15133.9	chr1	15756607	15786594
TIMM8A	2448.49	2750.04	2532.86	2592.13	2554.03	2238.87	chrX	101345661	101348742
TIMM8B	4359.37	2606.74	2984.39	2175.88	2937.78	530.711	chr11	112084800	112086798
DAXX	8093.47	6222.95	6538.55	5959.75	6777.21	6725.21	chr6	33318558	33323016
NT5M	60.3845	87.6215	60.1363	53.939	51.2977	51.5671	chr17	17303335	17347663
PDE4DIP	3594.83	4809.14	4760.96	5857.98	4679.93	4353.12	chr1	148808140	149033019
RMI1	239.59	599.659	449.494	610.63	421.233	292.214	chr9	83980798	84004074
AHNAK	428260	506778	526660	699809	661860	692354	chr11	62433542	62556235
PPP1R9A	620.402	993.043	761.387	812.138	654.045	458.732	chr7	94907202	95296415
NT5E	21443.3	35425.5	31385	28339.4	20968.9	19095.9	chr6	85449584	85495791
MAP10	0	0	0	0	0	0	chr1	232805416	232809929
NUTM1	12.6613	34.6835	19.3659	70.2225	43.4057	50.4928	chr15	34343315	34357737
LGALS9C	0	0	0	0	0	0	chr17	18476737	18494945
LGALS9B	0	0	0	0	0	0	chr17	20449395	20467539
UNC50	1282.68	1620.08	1326.06	1597.82	1235.09	961.512	chr2	98608579	98618515
NKAIN4	0	0	0	0	0	13.9661	chr20	63240784	63272694
NKAIN3	8.76549	10.9527	16.3082	33.5847	3.94597	30.0808	chr8	62248591	63014000
NKAIN2	0	3.65089	0	0	0	0	chr6	123803865	124825640
NKAIN1	11.6873	3.65089	8.15408	8.14174	5.91896	11.8175	chr1	31179745	31239887
DGLUCY	9307	7705.21	8274.35	7843.55	8522.32	8880.28	chr14	91060333	91225632
MAP1A	432.431	545.809	512.688	1239.58	1342.62	1201.08	chr15	43510958	43531620
MAP1B	60865.6	88473	91907.7	133312	107921	111336	chr5	72107234	72209565
TMEM200C	46.7493	66.6288	69.3097	409.122	363.03	483.442	chr18	5882072	5895955
IGSF9B	109.082	67.5415	115.176	30.5315	59.1896	37.601	chr11	133896438	133956968
PDCL3	2221.57	2745.47	2718.37	2849.61	2314.31	2185.16	chr2	100562993	100576739
RMI2	1415.14	2012.56	1842.82	1600.87	1295.27	1085.06	chr16	11249649	11381662
UNC5B	399.317	315.802	285.393	598.418	579.072	622.028	chr10	71212570	71302864
UNC5C	27.2704	53.8507	57.0785	40.7087	0	16.1147	chr4	95162504	95549206
VGF	150.961	54.7634	94.7912	88.5414	69.0546	77.3507	chr7	101162509	101165569
LBX1	0	0	0	0	0	0	chr10	101226994	101229463
UNC5D	0	0	0	0	0	4.29726	chr8	35235475	35796550
CCM2	4645.71	3179.02	3721.32	3398.16	4399.76	4064.13	chr7	45000188	45076469
ENSG00000285304	20.4528	4.56362	22.4237	29.5138	319.624	34.3781	chr22	37639693	37666932
MAP1S	5872.88	3188.14	4625.4	4412.82	6517.76	6784.3	chr19	17719242	17734513
FRMD8	5286.57	2551.98	3073.07	3284.17	4104.8	3684.9	chr11	65386621	65413525
ZNF430	571.705	840.618	751.194	791.784	708.302	628.474	chr19	21020634	21060050
CCP110	1215.48	2002.52	1424.93	2194.2	1237.06	1191.41	chr16	19523811	19553408
IMMP1L	414.9	324.017	327.182	329.74	304.827	278.247	chr11	31432401	31509645
SPICE1	905.767	2395.9	2152.68	2382.48	1370.24	1340.74	chr3	113442718	113515187
FRMD6	23237.3	37711.9	33823.1	42941.6	33689.7	33944	chr14	51489137	51730727
FRMD7	3.89577	0	0	16.2835	0	8.59452	chrX	132076990	132128020
PLCD4	497.685	347.748	487.206	548.55	401.503	442.618	chr2	218607899	218637181
PKNOX1	2807.88	2642.33	2784.62	2966.65	3200.19	2820.08	chr21	42974510	43033931
PKNOX2	0	0	0	5.08859	0	0	chr11	125164735	125433389
FRMD3	0	7.30179	8.15408	0	4.93247	0	chr9	83242990	83538546
SNRPF	7133.16	6187.35	6476.38	6840.08	7532.87	6980.9	chr12	95858952	95903828
IQANK1	0	0	0	8.14174	0	0	chr8	143734139	143790645
GNAQ	2066.71	3101.43	3209.65	3540.64	3161.71	3282.03	chr9	77716097	78031811
GNAS	81376.9	63605	70007.9	73038.5	81594.9	68696	chr20	58839718	58911192
MED13L	12742.1	15839.4	14649.8	14500.4	13440	14987.8	chr12	115958576	116277693
PTCD2	1413.19	1956.88	1795.94	1763.7	1395.89	1818.81	chr5	72320367	72368395
PTCD3	4683.69	7417.71	7057.35	7330.62	7249.74	6642.49	chr2	86106224	86142157
GNAZ	906.741	817.8	925.488	650.321	993.399	859.452	chr22	23070519	23125032
PTCD1	4412.94	3255.69	3495.04	3482.63	3699.35	4191.98	chr7	99416739	99466163
PRL	0	0	0	0	0	0	chr6	22287244	22302826
GNAL	180.18	45.6362	200.794	276.819	177.569	111.729	chr18	11689264	11885685
HLTF	2062.81	3235.61	2557.32	2995.14	2777.97	2954.37	chr3	149030127	149086554
AGFG2	10615	7314.57	8166.31	3948.74	4358.33	4751.69	chr7	100539203	100568220
AGFG1	3923.04	5600.47	5484.64	5481.43	4717.41	4404.69	chr2	227472152	227561217
DPF2	15755.5	13077.5	14030.1	14231.8	15466.2	15176.8	chr11	65333852	65354262
DPF3	2730.94	2588.48	2852.91	2346.86	2396.19	2307.63	chr14	72609034	72894101
NDN	0	0	0	0	0	0	chr15	23685400	23687305
DPF1	843.435	562.238	578.94	756.164	757.627	961.512	chr19	38211006	38229714
PPP1R9B	15795.4	11657.3	12251.5	10750.1	12635	13159.3	chr17	50133737	50150677
RPS12	100137	88714	92200.2	92292.7	101866	96659.3	chr6	132814569	132817564
CRYGS	27.2704	18.2545	30.5778	10.1772	29.5948	42.9726	chr3	186538441	186546702
RPL18A	93846.3	46117.2	50748.9	43111.5	58237.7	56598.1	chr19	17859910	17864153
[truncated: 17,656 more rows]

## Sheet: Transcript Expression
transcript_id	OE2110_1	OE2110_2	OE2110_3	OENC_1	OENC_2	OENC_3	anno_Gene_name	anno_chr	anno_start	anno_end	anno_exon_count	anno_exon_length	anno_cds_length	anno_transcript_name
ENST00000456402.5	0	0	0	0	0	0	ENTPD3	chr3	40387245	40427508	11	1738	1577	ENTPD3-204
ENST00000249923.7	928.672	590.596	470.166	1056.01	514.239	566.373	COPB1	chr11	14457506	14499852	22	3459	2838	COPB1-201
ENST00000592202.5	0	0	0	0	0	0	RBM42	chr19	35629067	35637655	8	1461	1270	RBM42-206
ENST00000338863.13	1084.39	861.324	932.278	830.944	1103.47	832.285	TEAD3	chr6	35473597	35497079	13	2973	1293	TEAD3-201
ENST00000346219.7	0	0	0	0	0.973937	0	DLEC1	chr3	38039205	38122737	36	5454	5298	DLEC1-202
ENST00000570899.1	40.5822	13.9073	9.06101	8.03816	7.7915	16.7504	PHF23	chr17	7236381	7239722	4	645	554	PHF23-204
ENST00000349299.7	184.036	210.463	215.451	125.596	208.423	220.896	H2AZ2	chr7	44834228	44848021	4	592	266	H2AZ2-203
ENST00000625998.2	0	0	0	1188.64	0	0	PROSER1	chr13	39009866	39038076	12	5090	2754	PROSER1-211
ENST00000542080.5	0	0	0	0	0	0	C12orf4	chr12	4525517	4538508	5	556	428	C12orf4-206
ENST00000383738.6	104.759	0.927152	30.2034	23.1097	0	23.0318	CSPG5	chr3	47562239	47580792	5	4156	1693	CSPG5-202
ENST00000606738.3	0	0	4.02712	8.03816	3.89575	0	TRABD2B	chr1	47760528	47997385	7	7517	1544	TRABD2B-202
ENST00000012134.7	0	8.34436	0	0	1759.9	5.2345	HIVEP2	chr6	142751469	142945031	9	9746	7332	HIVEP2-201
ENST00000627368.2	12.269	20.3973	30.2034	9.04292	26.2963	17.7973	DCTN4	chr5	150710858	150759035	15	1759	254	DCTN4-215
ENST00000614486.4	64.1765	176.159	200.349	122.582	182.126	120.393	PSMB6	chr17	4796144	4798502	6	865	633	PSMB6-205
ENST00000403263.6	1054.19	1228.48	1441.71	1678.97	1441.43	1332.7	INO80D	chr2	205993721	206086174	11	14117	3072	INO80D-201
ENST00000398133.5	0	0	0	0	0	0	CRYAA	chr21	43169601	43172294	3	597	456	CRYAA-203
ENST00000583774.5	1.88754	0.927152	2.01356	23.1097	0	0	C17orf75	chr17	32334491	32350023	9	904	817	C17orf75-213
ENST00000371059.7	0	7.41721	0	0	0	0	LEPR	chr1	65420652	65630422	20	3059	2856	LEPR-204
ENST00000651634.1	0	0	0	0	0	0	PARN	chr16	14460744	14630247	23	2296	1708	PARN-223
ENST00000622697.4	0	0	0	0	0	0	GABRB3	chr15	26543549	26773076	10	5866	1158	GABRB3-215
ENST00000429686.5	819.194	477.483	666.488	640.038	968.093	742.252	ARAP1	chr11	72685588	72722028	31	3852	3370	ARAP1-207
ENST00000644295.1	0	0	0	0	0	0	CNKSR2	chrX	21374608	21654245	22	5022	3005	CNKSR2-222
ENST00000620891.4	44.3573	15.7616	0	90.4292	1.94787	0	KIZ	chr20	21126007	21246622	12	2002	1699	KIZ-213
ENST00000425173.5	19.8192	113.112	22.1491	26.124	37.9835	20.938	RAD51C	chr17	58694990	58709876	5	634	634	RAD51C-204
ENST00000377733.4	0	19.4702	8.05423	20.0954	0	16.7504	H2BC10	chr6	26272931	26273412	1	481	377	H2BC10-201
ENST00000608781.1	17.9317	3.70861	7.04746	6.02862	14.6091	4.1876	CCDC138	chr2	108856928	108885477	3	537	115	CCDC138-207
ENST00000449352.7	1308.07	432.053	1966.24	720.42	2121.23	1145.31	FHIP1B	chr11	6211345	6234636	12	3352	2905	FHIP1B-202
ENST00000466993.5	0	0	0	0	0	0	AHCYL2	chr7	129375837	129400320	6	575	542	AHCYL2-206
ENST00000533241.1	0	14.8344	0	1.00477	14.6091	29.3132	SERGEF	chr11	17846588	17988757	4	535	426	SERGEF-222
ENST00000426362.6	4.71886	36.1589	28.1898	0	0	0	TXNL4B	chr16	72086397	72094431	4	961	444	TXNL4B-203
ENST00000326857.9	1222.19	1186.75	1133.63	688.267	371.07	1084.59	DCBLD2	chr3	98797783	98901326	16	3943	2351	DCBLD2-202
ENST00000413687.3	0	0	0	0	0	0	INAVA	chr1	200894900	200915742	10	4122	1725	INAVA-202
ENST00000485122.6	0	11.1258	52.3525	0	0	31.407	EXOSC1	chr10	97436333	97445985	6	558	411	EXOSC1-210
ENST00000478399.5	2.83132	101.06	8.05423	16.0763	54.5405	29.3132	ADPRH	chr3	119579268	119589945	4	4542	1068	ADPRH-204
ENST00000405816.5	0	0	0	0	0	0	CEACAM5	chr19	41708649	41729335	10	2344	2097	CEACAM5-203
ENST00000504937.5	92.4897	53.7748	77.522	15.0715	97.3937	79.5644	TP53	chr17	7668402	7675493	7	2264	776	TP53-209
ENST00000320152.11	295.401	1237.75	874.891	1119.31	491.838	411.431	PRTFDC1	chr10	24848614	24952606	9	1930	666	PRTFDC1-201
ENST00000366523.6	47.1886	140	32.2169	9.04292	32.1399	8.3752	EFCAB2	chr1	244969682	245087837	8	1410	479	EFCAB2-203
ENST00000264335.13	37019.5	48440	41100.8	48028	40656	42655.9	YWHAE	chr17	1344275	1400222	6	2046	759	YWHAE-201
ENST00000574232.5	164.216	115.894	165.112	67.3195	1.94787	381.071	WSCD1	chr17	6071108	6120710	9	2120	1717	WSCD1-206
ENST00000633730.1	20.763	20.3973	41.278	22.1049	9.73937	0	ZNF713	chr7	55912638	55940740	4	2061	1286	ZNF713-206
ENST00000357985.7	3.77509	0	5.0339	0	0	0	FAM3B	chr21	41316801	41357727	8	1309	697	FAM3B-201
ENST00000391709.4	0	0	0	0	0	0	ZNF470	chr19	56570175	56582893	4	6597	2147	ZNF470-202
ENST00000361308.9	0	119.603	1.00678	1.00477	0.973937	0	LMNA	chr1	156114251	156139293	13	2452	1980	LMNA-201
ENST00000438911.6	0	0	0	0	0	209.38	CYHR1	chr8	144449582	144465035	5	2015	1081	CYHR1-204
ENST00000366544.5	92.4897	154.834	215.451	182.868	236.667	159.129	CEP170	chr1	243124428	243255321	19	6786	4440	CEP170-204
ENST00000700415.1	49.0762	28.7417	32.2169	31.1479	12.6612	52.345	CAMTA1	chr1	6785497	7767809	23	5963	4588	CAMTA1-218
ENST00000507071.6	42.4698	0	151.017	0	0	0	CPEB2	chr4	15002674	15066626	11	3316	3067	CPEB2-206
ENST00000241305.4	0	0	0	0	0	0	CPXM2	chr10	123745639	123891807	14	3530	2254	CPXM2-201
ENST00000456923.5	11268.6	25470.7	19547.6	28273.2	25038	24809.4	FN1	chr2	215361147	215393147	21	3699	3288	FN1-213
ENST00000397594.6	27.3694	5.56291	24.1627	24.1145	14.6091	14.6566	HRAS	chr11	532242	533773	4	635	225	HRAS-202
ENST00000676765.1	6180.76	35557.2	24864.4	37807.5	24888	6330.6	ADAM9	chr8	38996766	39105445	23	4609	1709	ADAM9-214
ENST00000686715.1	0	0	0	0	0	0	RARB	chr3	24829323	25597771	12	3123	1357	RARB-210
ENST00000545493.1	89.6584	48.2119	45.3051	55.2623	57.4623	72.2361	SCARB1	chr12	124814961	124863863	3	578	435	SCARB1-210
ENST00000465503.6	906.965	883.575	1439.69	1368.5	1259.3	0	STIM2	chr4	26860841	27023966	13	3600	2249	STIM2-202
ENST00000541547.5	0	0	0	0	0	0	IL20RA	chr6	136999971	137044312	7	3375	1506	IL20RA-207
ENST00000261037.7	6335.54	5251.39	5363.11	2194.42	2832.21	3349.03	COL8A1	chr3	99638475	99799226	5	5700	2230	COL8A1-201
ENST00000558966.5	4.71886	0	10.0678	0	1.94787	0	CTDSPL2	chr15	44427793	44524543	13	1882	1386	CTDSPL2-204
ENST00000579261.6	0	0	0	1.00477	0.973937	1.0469	UTP18	chr17	51280450	51297936	6	561	364	UTP18-203
ENST00000359798.9	8.49395	0	8.05423	56.2671	35.0617	14.6566	ZNF808	chr19	52527668	52556336	5	3580	2706	ZNF808-201
ENST00000566625.2	120.803	44.5033	51.3457	57.2719	69.1495	78.5175	ZNF771	chr16	30407629	30431108	3	2412	154	ZNF771-204
ENST00000540112.1	377.509	624.9	288.946	219.04	634.033	408.291	TMEM132A	chr11	60934643	60937142	2	2011	336	TMEM132A-210
ENST00000370318.5	0	2.78145	0	0	0	0	CGAS	chr6	73413515	73452259	6	1911	1335	CGAS-202
ENST00000240306.5	73.6142	56.5562	7.04746	30.1431	45.775	16.7504	DLX4	chr17	49969190	49974959	3	2015	717	DLX4-201
ENST00000691921.1	16.9879	100.132	104.705	140.668	0	25.1256	CWC27	chr5	64768930	65018741	13	1939	1160	CWC27-220
ENST00000429068.1	0	0	0	0	0	0	TMPRSS6	chr22	37082850	37084825	3	443	210	TMPRSS6-206
ENST00000270357.10	3591.05	2327.15	2335.73	2724.93	3266.58	3194.09	RNPEPL1	chr2	240568484	240581372	11	5750	2164	RNPEPL1-201
ENST00000367287.5	5918.4	6443.7	5865.5	5733.21	5615.72	5471.1	TIMM17A	chr1	201955503	201970664	6	1644	507	TIMM17A-201
ENST00000261366.10	24716.5	34428.8	32560.3	38444.5	32498.3	31114.9	LMNB1	chr5	126777136	126837020	11	2879	1747	LMNB1-201
ENST00000262613.10	4515.01	4976.02	4926.17	4558.64	5657.6	6091.91	SLC9A3R1	chr17	74748628	74769353	6	1987	1068	SLC9A3R1-201
ENST00000361710.6	0	0	0	0	0	0	APOL3	chr22	36140330	36166177	4	3559	605	APOL3-202
ENST00000543697.5	37.7509	0	0	0	0	0	RAP1B	chr12	68610939	68659441	7	727	403	RAP1B-230
ENST00000642278.1	33.032	74.1721	6042.69	705.348	327.243	5229.26	EPS8	chr12	15620349	15789388	21	4995	2446	EPS8-219
ENST00000667897.1	0	0	219.478	191.911	0	186.348	H3-3A	chr1	226062758	226071542	4	555	357	H3-3A-210
ENST00000229003.7	0	0	0	0	0	0	ENDOU	chr12	47709734	47725567	9	2323	1098	ENDOU-201
ENST00000253496.4	365.24	400.529	631.251	526.499	419.767	330.82	F12	chr5	177402141	177409564	14	2022	1831	F12-201
ENST00000287842.7	3472.14	3576.95	3221.69	3215.26	3498.38	3827.46	NRG1	chr8	32548635	32764407	13	2022	1922	NRG1-201
ENST00000564831.6	18.8754	3.70861	16.1085	8.03816	0	0	APOBR	chr16	28494643	28498964	4	3788	3287	APOBR-201
ENST00000432560.6	285.963	95.4966	242.634	1314.24	1363.51	998.742	AP1B1	chr22	29327682	29388583	21	4125	2797	AP1B1-206
ENST00000699005.1	0	1720.79	1316.87	1006.78	0	799.831	ERBIN	chr5	65926630	66080468	26	6394	4221	ERBIN-221
ENST00000601181.6	2.83132	26.8874	0	34.1622	0	3.1407	CXCL17	chr19	42428278	42442946	4	1076	353	CXCL17-202
ENST00000556313.1	0	0	0	0	0	0	CYP46A1	chr14	99715858	99723132	6	676	486	CYP46A1-206
ENST00000550887.5	357.69	118.675	137.929	134.639	69.1495	80.6113	STXBP6	chr14	24812300	25010640	7	1304	625	STXBP6-207
ENST00000361745.10	57.5701	56.5562	258.742	217.03	67.2017	76.4237	DMAP1	chr1	44213455	44220681	11	1534	1391	DMAP1-202
ENST00000308293.6	0	0	0	0	0	0	TENT5D	chrX	80420447	80445309	3	3025	1166	TENT5D-201
ENST00000479238.1	42.4698	72.3178	34.2305	32.1526	48.6968	29.3132	WWTR1	chr3	149572864	149657435	2	695	566	WWTR1-209
ENST00000681971.1	0	0	0	0	0	8.3752	SGIP1	chr1	66533586	66748987	22	7972	1878	SGIP1-214
ENST00000428879.5	3690.15	10716	9865.43	7770.89	6339.36	5286.84	MMADHC	chr2	149569644	149587602	7	1719	881	MMADHC-203
ENST00000479844.1	0	0	0	0	0	0	ARHGAP25	chr2	68816702	68826833	5	1928	1013	ARHGAP25-209
ENST00000351072.5	0	0	0	0	0	0	XAGE5	chrX	52812204	52818298	5	473	320	XAGE5-201
ENST00000694952.1	0	0	14.0949	12.0572	0	39.7822	MAT2B	chr5	163505599	163519016	3	1167	423	MAT2B-218
ENST00000508493.1	24386.1	12358.9	13343.9	11003.2	16309.5	16385	RPL37	chr5	40833879	40835212	3	550	243	RPL37-204
ENST00000338354.10	292.569	109.404	385.596	263.25	446.063	399.916	DMBT1	chr10	122560754	122643736	56	7928	7570	DMBT1-202
ENST00000572954.1	402.047	238.278	254.715	232.102	317.503	322.445	ELOB	chr16	2771943	2777272	3	328	195	ELOB-205
ENST00000699782.1	47.1886	211.391	78.5288	127.606	44.8011	30.3601	OGT	chrX	71533101	71575809	21	5235	3018	OGT-218
ENST00000302097.3	105.702	371.788	199.342	207.987	114.925	168.551	ZNF280A	chr22	22513736	22520270	2	2146	1625	ZNF280A-201
ENST00000370458.5	0	0	0	0	0	0	AFF2	chrX	148501009	148904377	8	1480	1273	AFF2-204
ENST00000369952.3	0	0	0	0	0	0	IMPG1	chr6	75921731	75935049	4	831	470	IMPG1-202
ENST00000674964.1	0	0	0	0	0	0	MSI2	chr17	57256543	57684689	14	6287	971	MSI2-224
ENST00000611864.5	0	0	0	0	0	0	MGAT4C	chr12	85955667	86256391	5	25263	1431	MGAT4C-209
ENST00000463855.1	3.77509	4.63576	0	0	0	0	FTO	chr16	53911256	54114463	3	3053	378	FTO-204
ENST00000296435.2	0	0	0	0	0	0	CAMP	chr3	48223347	48225491	4	741	515	CAMP-201
ENST00000506600.1	162.329	40.7947	37.2508	76.3625	127.586	0	CCT5	chr5	10250539	10265011	10	1929	1335	CCT5-205
ENST00000378392.6	75.5018	164.106	66.4474	27.1288	182.126	46.0636	ANKEF1	chr20	10034987	10058303	11	5418	2319	ANKEF1-202
ENST00000373710.5	0	0	18.122	0	0	0	SERINC2	chr1	31409565	31434677	11	2135	1381	SERINC2-202
ENST00000543824.5	0	0.927152	0	5.02385	0	0	PHC1	chr12	8914553	8940404	16	4276	2998	PHC1-212
ENST00000585333.1	515.3	272.583	407.746	265.259	411.975	584.17	TRIM47	chr17	75874164	75874892	2	593	546	TRIM47-202
ENST00000507828.5	18.8754	117.748	28.1898	130.62	50.6447	42.9229	SEC31A	chr4	82848826	82866931	10	1319	1319	SEC31A-224
ENST00000529681.5	14.1566	25.0331	5.0339	8.03816	21.4266	15.7035	MUC5B	chr11	1223066	1262172	49	17862	17237	MUC5B-204
ENST00000317121.6	0	0	0	0	0	0	OR56B1	chr11	5736448	5738523	1	2075	971	OR56B1-201
ENST00000583951.1	6.60641	5.56291	6.04068	9.04292	0	0	AKAP10	chr17	19909239	19931866	4	232	232	AKAP10-211
ENST00000523483.5	695.56	2262.25	1852.47	3033.4	430.48	385.259	SDCBP	chr8	58553254	58582858	10	3579	945	SDCBP-212
ENST00000519768.5	0	0	0	0	0	0	CTNNA1	chr5	138875437	138887517	5	555	59	CTNNA1-218
ENST00000683222.1	120.803	122.384	0	0	0	94.221	HOXD3	chr2	176157307	176173098	4	2445	1294	HOXD3-205
ENST00000482112.6	0	0	0	0	0	0	GNAS	chr20	58841618	58911192	12	1610	949	GNAS-240
ENST00000296519.6	427.529	14.8344	237.6	570.709	437.298	311.976	CEP44	chr4	174299070	174320331	10	4163	1160	CEP44-201
ENST00000658773.1	7.55018	0	36.2441	0	27.2702	0	FAN1	chr15	30903864	30911212	4	2153	1596	FAN1-217
ENST00000527022.1	22.6505	1.8543	1.00678	0	0.973937	4.1876	UBE2L6	chr11	57552425	57567326	4	664	195	UBE2L6-204
ENST00000691888.1	0	28.7417	0	28.1335	0	0	RAF1	chr3	12583601	12591792	7	1727	811	RAF1-261
ENST00000233809.9	86.827	22.2516	40.2712	0	6.81756	0	IGFBP2	chr2	216633420	216664436	4	1410	971	IGFBP2-201
ENST00000644269.2	8.49395	15.7616	22.1491	22.1049	19.4787	13.6097	SLC26A4	chr7	107660828	107717809	21	4716	2320	SLC26A4-207
ENST00000698820.1	67.0078	37.0861	52.3525	148.706	0	0	CYBC1	chr17	82442676	82450733	8	2020	514	CYBC1-242
ENST00000456980.5	0	0.927152	46.3119	133.634	0	0	OMA1	chr1	58533987	58546706	5	1031	973	OMA1-206
ENST00000594306.1	8.49395	9.27152	22.1491	9.04292	10.7133	13.6097	PLA2G6	chr22	38169275	38205690	2	593	151	PLA2G6-228
ENST00000367184.2	0	0	0	0	3.89575	0	PIK3C2B	chr1	204464452	204467346	3	827	518	PIK3C2B-201
ENST00000260264.8	0	0	0	0	0	0	POU2F3	chr11	120236640	120319944	13	2890	1301	POU2F3-201
ENST00000433274.6	6899.92	3487.02	1949.12	1909.06	1710.23	2244.55	SF1	chr11	64765652	64777760	13	2304	1827	SF1-209
ENST00000338947.9	0	30.596	0	0	0	0	TRPC4	chr13	37636641	37869802	10	2902	2403	TRPC4-201
ENST00000543152.5	152.891	1361.99	566.817	352.674	430.48	169.598	VPS35L	chr16	19578724	19701126	25	3327	2113	VPS35L-215
ENST00000593635.1	0	0	0	0	0	0	ZNF730	chr19	23075210	23136106	3	461	133	ZNF730-201
ENST00000442092.5	176.485	487.682	570.844	286.359	224.006	386.306	RBM6	chr3	49940007	50077249	17	2243	1788	RBM6-210
ENST00000416904.5	10381.5	11401.2	10259.1	10061.8	9978.96	9793.74	ZNF740	chr12	53180722	53195142	7	8550	573	ZNF740-201
ENST00000569659.6	0	0	0	0	0	0	GOLGA8N	chr15	32593456	32607310	18	5203	1770	GOLGA8N-205
ENST00000432329.6	364.296	538.675	677.563	488.318	428.532	264.866	CREB1	chr2	207529892	207603431	9	7641	1015	CREB1-206
ENST00000523084.5	0	44.5033	0	0	25.3224	14.6566	MRNIP	chr5	179837276	179858834	6	1090	624	MRNIP-220
ENST00000682579.1	0	0	0	0	0	0	ZNF567	chr19	36687612	36721336	6	2796	1937	ZNF567-208
ENST00000353704.3	9610.43	8103.3	8043.16	7122.81	7227.59	7087.51	CREB3	chr9	35732666	35736999	9	1487	1104	CREB3-201
ENST00000512684.1	13.2128	11.1258	1.00678	9.04292	4.86968	11.5159	GRK6	chr5	177426854	177430967	2	334	51	GRK6-209
ENST00000335185.10	0	0	0	0	0	0	CCDC73	chr11	32602721	32794662	18	3377	3220	CCDC73-201
ENST00000621492.4	17.9317	3.70861	0	0	0	0	SRCIN1	chr17	38532444	38605842	20	4624	3631	SRCIN1-215
ENST00000372990.6	14.1566	33.3775	52.3525	0	0	0	RHBDL2	chr1	38885807	38941830	8	1875	902	RHBDL2-202
ENST00000679983.1	0	0	0	0	0	0	SLC1A3	chr5	36606632	36688331	10	4456	1617	SLC1A3-224
ENST00000696624.1	0	43.5761	0	0	0	0	FANCL	chr2	58159250	58241325	13	1573	1043	FANCL-349
ENST00000413821.1	0	0	0	0	0	0	NLGN1	chr3	173397780	173604629	2	633	30	NLGN1-202
ENST00000328568.9	0	0	0	0	0	0	AGAP2	chr12	57725197	57737836	18	4446	3088	AGAP2-202
ENST00000405256.5	0	0	0	0	0	0	KBTBD12	chr3	127923059	127987671	5	5263	1864	KBTBD12-203
ENST00000418203.3	449.236	1013.38	1056.11	87.4149	1297.28	1299.2	ZNF707	chr8	143688659	143695380	5	2656	1109	ZNF707-202
ENST00000528736.1	21.7068	16.6887	31.2102	7.03339	9.73937	1.0469	RASSF7	chr11	561547	562205	2	471	249	RASSF7-207
ENST00000537075.3	28.3132	26.8874	19.1288	9.04292	36.0357	29.3132	KCNS1	chr20	45091214	45101127	4	5443	1575	KCNS1-202
ENST00000374761.6	0	0	0	0	0	0	RAP1GAP	chr1	21596221	21622568	23	3295	2060	RAP1GAP-203
ENST00000300289.10	7240.62	23352.2	19034.2	22581.2	10164	12072.8	PDIA3	chr15	43746438	43773278	13	3667	1502	PDIA3-201
ENST00000380715.5	736.142	3651.12	551.715	1125.34	920.37	1211.26	PSIP1	chr9	15470636	15510991	11	1955	977	PSIP1-201
ENST00000337080.8	2542.52	1349.01	1254.45	925.393	1309.95	1492.88	ZNF444	chr19	56141287	56160893	5	1938	978	ZNF444-201
ENST00000353487.7	5614.5	5614.83	5225.18	5360.44	6029.64	6219.63	SPPL3	chr12	120762510	120904358	11	4124	1141	SPPL3-201
ENST00000328736.7	319.939	298.543	1753.81	420.998	578.519	124.581	PTPN21	chr14	88465778	88550622	18	6071	3504	PTPN21-201
ENST00000639342.1	0	0	0	0	0	0	PIGN	chr18	62044301	62187017	27	4278	2515	PIGN-233
ENST00000523829.5	0	0	0	0	0	0	TMEM71	chr8	132709945	132760561	9	1965	931	TMEM71-210
ENST00000699563.1	16.0441	10.1987	10.0678	5.02385	7.7915	5.2345	UNG	chr12	109098172	109126725	6	1704	801	UNG-210
ENST00000652044.1	0	2.78145	0	0	0	0	MMP21	chr10	125757509	125770591	2	1528	279	MMP21-204
ENST00000558319.5	410.541	239.205	492.315	386.836	484.047	618.718	SPG11	chr15	44573357	44663678	32	6394	6205	SPG11-209
ENST00000413543.6	66.0641	58.4105	92.6237	94.4483	74.0192	92.1272	JADE1	chr4	128811326	128864630	9	4003	1519	JADE1-202
ENST00000510819.5	2.83132	0	6.04068	14.0668	12.6612	26.1725	KAT7	chr17	49788693	49827800	12	1757	1314	KAT7-213
ENST00000513411.5	4.71886	2.78145	6.04068	4.01908	1.94787	0	TMCC1	chr3	129828019	129867100	3	200	17	TMCC1-213
ENST00000372263.4	446.404	179.867	192.295	179.854	204.527	203.098	PLAC9	chr10	80132730	80145359	4	772	287	PLAC9-201
ENST00000437269.1	38.6947	0	0	0	39.9314	108.878	GEMIN4	chr17	746631	752174	3	1179	549	GEMIN4-202
ENST00000409466.6	2.83132	2.78145	14.0949	0	11.6872	0	C2orf76	chr2	119302225	119366742	7	1143	373	C2orf76-202
ENST00000430669.6	24.5381	0	69.4678	0	0	38.7353	PTCH1	chr9	95443412	95517057	23	8209	4120	PTCH1-205
ENST00000497160.5	17.9317	5.56291	67.4542	14.0668	25.3224	19.8911	ZNF23	chr16	71447597	71462246	7	2792	246	ZNF23-205
ENST00000398718.1	0	0	0	0	0	0	DEFB113	chr6	49968677	49969625	2	247	244	DEFB113-201
ENST00000251108.10	361.465	443.178	376.535	486.308	352.565	377.931	CDADC1	chr13	49247925	49293485	10	3376	1532	CDADC1-201
ENST00000530285.5	0	0.927152	1.00678	11.0525	0.973937	1.0469	AHNAK	chr11	62533984	62556235	5	575	430	AHNAK-206
ENST00000368630.7	49.0762	41.7218	37.2508	35.1669	51.6187	39.7822	CRTC2	chr1	153947675	153958576	5	1630	1114	CRTC2-202
ENST00000475296.5	4.71886	2.78145	7.04746	0	3.89575	0	PLS1	chr3	142596418	142671117	5	575	356	PLS1-206
ENST00000511529.2	0	1080.13	0	868.121	0	676.297	LARP7	chr4	112637153	112657407	13	1941	1770	LARP7-211
ENST00000359005.8	0	134.437	137.929	0	0	0	TRAPPC4	chr11	119018766	119023672	5	844	538	TRAPPC4-201
ENST00000324472.9	47.1886	76.9536	104.705	86.4102	39.9314	77.4706	DPY19L2	chr12	63558913	63668493	22	3954	2252	DPY19L2-202
ENST00000677004.1	11679.2	0	2.01356	4763.61	0	0	ADAM9	chr8	38996914	39105445	23	4425	2527	ADAM9-217
ENST00000367875.1	1300.52	1611.39	1042.02	1558.4	1172.62	1033.29	POGK	chr1	166840089	166854473	5	6249	1823	POGK-201
ENST00000445950.2	0	0	0	150.715	0	712.939	UBE2K	chr4	39698176	39779983	6	2169	465	UBE2K-203
ENST00000526202.5	1364.69	1209.01	1829.32	2771.15	2523.47	2599.45	LMO7	chr13	75760659	75858156	26	4095	3799	LMO7-218
ENST00000563830.2	0	0	0	34.1622	0	0	SNAP23	chr15	42515237	42545356	4	566	457	SNAP23-208
ENST00000422920.2	537.006	384.768	411.773	440.089	423.663	194.723	BCL2L1	chr20	31665259	31723529	3	2224	508	BCL2L1-205
ENST00000650295.1	5.66263	0.927152	1.00678	1.00477	0.973937	1.0469	FOXP1	chr3	71112550	71493570	5	575	266	FOXP1-267
ENST00000428984.6	0	0	0	0	0	0	UBE3A	chr15	25339106	25438524	15	2971	2546	UBE3A-201
ENST00000452775.1	0	25.9602	11.0746	2.00954	0	3.1407	SLC6A6	chr3	14432670	14445816	3	455	327	SLC6A6-202
ENST00000393114.8	1882.83	1279.47	1840.39	1812.6	1979.04	1730.52	CYREN	chr7	135165785	135170707	4	1490	468	CYREN-201
ENST00000556915.5	11.3253	7.41721	15.1017	10.0477	16.5569	9.4221	HAUS4	chr14	22947702	22957022	6	572	452	HAUS4-220
ENST00000683557.1	0	0	0	0	0	0	GPR37L1	chr1	202122889	202129018	3	1571	753	GPR37L1-207
ENST00000467752.5	0	0	0	3.01431	0	0	GTPBP8	chr3	112991418	113000945	6	680	513	GTPBP8-204
ENST00000456298.5	0	0	0	0	0	0	FAM177B	chr1	222739684	222749521	5	540	295	FAM177B-205
ENST00000545361.5	0	0	16.1085	11.0525	7.7915	6.2814	CYB561A3	chr11	61356548	61361882	4	569	165	CYB561A3-220
ENST00000273009.10	188.754	289.271	293.98	269.278	258.093	218.802	DIS3L2	chr2	231961245	232344350	14	3187	1796	DIS3L2-201
ENST00000521562.5	0	0	0	0	0	0	PTK2	chr8	140700924	140718355	6	672	392	PTK2-233
ENST00000266039.7	0	0	0	0	0	0	CACNA2D2	chr3	50362802	50503597	38	5438	3397	CACNA2D2-201
ENST00000433456.1	0	0	0	0	0	0	RNF144A	chr2	6978624	7014483	3	389	163	RNF144A-204
ENST00000575958.5	0	0	0	0	0	52.345	BAIAP2	chr17	81056362	81100019	6	561	402	BAIAP2-223
ENST00000463875.6	20.763	0	0	0	38.9575	0	GTDC1	chr2	143946827	144332516	10	1553	980	GTDC1-212
ENST00000560778.3	4.71886	3.70861	9.06101	0	3.89575	8.3752	CTXND1	chr15	80195481	80252213	3	6890	176	CTXND1-201
ENST00000696186.1	3237.14	1400.93	2717.3	1934.18	4086.64	4188.64	EXTL3	chr8	28701598	28755599	6	8024	2752	EXTL3-223
ENST00000442012.5	0	0	0	0	0	0	FAM107B	chr10	14521876	14612552	4	454	270	FAM107B-207
ENST00000371504.1	0	0	0	0	0	0	TCTE1	chr6	44280165	44286353	2	614	592	TCTE1-201
ENST00000518502.5	10.3815	10.1987	3.02034	9.04292	23.3745	2.0938	STAU2	chr8	73552126	73746903	6	681	401	STAU2-203
ENST00000223129.8	2428.33	2243.71	2186.72	745.539	2437.76	2022.61	RPA3	chr7	7636518	7718607	8	2012	359	RPA3-201
ENST00000508113.1	0	0	0	0	0	0	PLK4	chr4	127891171	127898486	7	589	589	PLK4-205
ENST00000687700.1	4138.44	5271.78	3993.89	4439.07	5521.25	4674.41	LARP1	chr5	154682986	154817519	19	6212	2558	LARP1-218
ENST00000560389.5	0	0	0	0	0	0	ANXA2	chr15	60355919	60391297	7	587	522	ANXA2-231
ENST00000566290.5	0.943772	0	0	0	0	1.0469	RAB40C	chr16	589669	627415	7	746	633	RAB40C-210
ENST00000542983.1	10.3815	46.3576	36.2441	7.03339	21.4266	38.7353	SINHCAF	chr12	31282688	31326199	5	733	217	SINHCAF-207
ENST00000611702.4	1.88754	15.7616	10.0678	14.0668	5.84362	30.3601	NBPF26	chr1	120805418	120840619	14	1817	1718	NBPF26-203
ENST00000528852.5	47.1886	9.27152	14.0949	77.3672	43.8272	13.6097	CNIH2	chr11	66278190	66284193	5	1519	451	CNIH2-203
ENST00000532968.1	151.947	107.55	160.078	213.011	188.944	176.926	RBM4	chr11	66638727	66640289	2	755	530	RBM4-212
ENST00000443011.5	142.51	63.9735	122.827	0	149.012	116.206	SFI1	chr22	31496387	31618446	29	3550	3239	SFI1-209
ENST00000555761.5	1778.07	3384.1	2829.05	3479.52	2710.47	3108.24	SNW1	chr14	77717953	77761156	13	1842	1700	SNW1-205
ENST00000518823.5	0	0	0	0	0	0	RUNX1T1	chr8	92014728	92095416	5	551	235	RUNX1T1-213
ENST00000683474.1	0	0	0	0	0	0	GFRA1	chr10	116269503	116274389	5	936	415	GFRA1-210
ENST00000207870.8	1884.71	1900.66	1985.37	1992.46	2412.44	2518.84	XYLB	chr3	38346785	38414985	19	3648	1589	XYLB-201
ENST00000673875.1	6.60641	5.56291	32.2169	8.03816	5.84362	6.2814	SPEN	chr1	15836095	15928557	12	3111	2103	SPEN-206
ENST00000432455.5	374.678	24.1059	5.0339	904.292	80.8368	373.743	PLXNB2	chr22	50287987	50301462	6	1614	1427	PLXNB2-205
ENST00000560985.5	1812.04	4727.55	5085.24	5529.25	5343.02	6258.37	TICRR	chr15	89575587	89628012	22	6634	5705	TICRR-202
ENST00000513376.5	0	193.775	16.1085	0	0	0	AASDH	chr4	56338290	56387423	14	3227	2981	AASDH-207
ENST00000613758.4	16.0441	22.2516	121.82	74.3529	34.0878	10.469	TMEM254	chr10	80078646	80092550	5	2149	299	TMEM254-213
ENST00000600293.5	0	0	0	0	0	0	IZUMO2	chr19	50152549	50163156	8	810	693	IZUMO2-204
ENST00000560890.5	0	0	0	0	0	0	APH1B	chr15	63276018	63305735	6	752	561	APH1B-210
ENST00000539444.5	61.3452	0	0	1.00477	0	0	DISC1	chr1	231626815	231819244	8	2650	1729	DISC1-214
ENST00000360995.8	317.107	924.37	423.854	623.962	186.996	247.068	AEBP2	chr12	19440581	19520223	9	2524	894	AEBP2-202
ENST00000293525.5	0	0	0	0	0	0	KRT86	chr12	52301865	52309163	9	2082	1449	KRT86-201
ENST00000654459.1	0	0	0	0	0	0	ENSG00000290147	chr6	42155406	42179403	5	1070	599	ENST00000654459
ENST00000537911.5	141.566	0	0	0	0	0	TRMT10B	chr9	37753803	37778965	8	2100	761	TRMT10B-207
ENST00000679266.1	0	0	4.02712	0	0	0	EIF4H	chr7	74174358	74197093	8	2631	330	EIF4H-213
ENST00000562895.2	0	0	0	0	0	0	RSL24D1	chr15	55181208	55196646	7	1706	210	RSL24D1-202
ENST00000502401.1	0	5.56291	0	5.02385	10.7133	11.5159	SEPTIN11	chr4	77028717	77039115	3	273	243	SEPTIN11-202
ENST00000599000.5	119.859	114.967	11.0746	92.4388	163.621	33.5008	KXD1	chr19	18557879	18567318	4	494	381	KXD1-210
ENST00000630951.1	0	50.9933	79.5356	34.1622	48.6968	46.0636	RAB28	chr4	13367725	13484365	7	1672	281	RAB28-208
ENST00000429344.7	1735.6	2432.85	1438.69	1552.37	4097.35	1330.61	CACTIN	chr19	3610645	3626790	10	3573	2264	CACTIN-203
ENST00000281834.4	33.9758	26.8874	39.2644	40.1908	31.166	35.5946	TNFSF4	chr1	173183731	173207331	3	3489	546	TNFSF4-201
ENST00000359085.8	0	0	0	0	0	0	KIR2DL4	chr19	54803611	54814517	8	1572	812	KIR2DL4-204
ENST00000646002.1	0	0	0	0	0	0	CNOT3	chr19	54137762	54145718	4	496	60	CNOT3-213
ENST00000238607.10	2764.31	2151.92	2344.79	1509.16	1552.46	1646.77	PGF	chr14	74941858	74955577	7	1686	500	PGF-201
ENST00000672596.1	9.43772	42.649	22.1491	0	16.5569	10.469	ABHD12	chr20	25300217	25317074	10	1315	671	ABHD12-219
ENST00000517433.5	0	0	0	0	0	0	RIMS1	chr6	72182752	72401088	22	3467	3090	RIMS1-211
ENST00000528384.5	0	0	0	0	0	0	ARHGAP27	chr17	45394943	45405934	15	2281	1548	ARHGAP27-208
ENST00000679565.1	0	0	0	0	0	0	EPHA7	chr6	93259993	93419588	10	2816	1814	EPHA7-203
ENST00000562932.5	0	1.8543	0	2.00954	1.94787	1.0469	HSD3B7	chr16	30985215	30986707	5	741	653	HSD3B7-203
ENST00000408912.7	1211.8	916.026	695.685	720.42	1026.53	1211.26	ARMC5	chr16	31458080	31467105	8	3618	3082	ARMC5-202
ENST00000368104.4	0	0	0	0	0	0	SLAMF8	chr1	159826811	159835679	4	1034	524	SLAMF8-202
ENST00000513826.1	234.056	1277.61	0	479.275	240.562	700.376	FBXO38	chr5	148394712	148442835	20	3565	2809	FBXO38-218
ENST00000643499.1	0	0	0	0	0	0	CEP78	chr9	78236108	78267004	17	2652	2164	CEP78-217
ENST00000374434.4	3.77509	0	13.0881	5.02385	19.4787	9.4221	MYOM3	chr1	24056041	24112135	37	5723	4275	MYOM3-202
ENST00000550824.6	0	0	0	0	0	4.1876	POU6F1	chr12	51189431	51217708	11	2653	1721	POU6F1-207
ENST00000404172.3	207.63	267.02	198.336	201.959	249.328	292.085	GSTT2B	chr22	23957619	23961153	5	814	685	GSTT2B-202
ENST00000262795.7	3231.48	1363.84	2888.45	1837.72	2328.68	2414.15	SHANK3	chr22	50674892	50733212	22	7152	4801	SHANK3-201
ENST00000591899.8	10841.1	6406.62	6984.03	5810.58	7306.48	6947.22	UQCR11	chr19	1597169	1605462	3	1296	166	UQCR11-203
ENST00000650120.1	628.552	454.304	1160.82	1263	1627.45	1705.4	DLG4	chr17	7191928	7208338	17	1984	1746	DLG4-223
ENST00000529731.5	0	0	0	0	0	0	FAM118B	chr11	126211773	126262268	7	1021	819	FAM118B-206
ENST00000568956.2	2252.78	1217.35	1528.29	1210.75	1792.04	1977.59	ZNF865	chr19	55605647	55617269	2	3761	3176	ZNF865-201
ENST00000508268.1	283.132	330.993	217.464	427.027	439.246	207.286	TMA16	chr4	163494708	163517559	6	602	426	TMA16-204
ENST00000368396.8	0	0	0	0	0	0	MUC1	chr1	155186123	155192867	5	511	472	MUC1-209
ENST00000296424.9	1057.97	1412.05	1333.98	1314.24	984.65	954.772	BDH2	chr4	103077592	103099834	10	2910	726	BDH2-201
ENST00000372322.4	19.8192	16.6887	0	0	0	5.2345	NUTM2G	chr9	96928843	96939416	7	2668	2216	NUTM2G-202
ENST00000367498.8	3016.3	7023.17	5508.09	5229.82	2994.86	3000.41	IVNS1ABP	chr1	185296388	185317243	15	4098	1913	IVNS1ABP-202
ENST00000282260.10	0	0	0	0	0	0	HOMER1	chr5	79375930	79512794	6	768	666	HOMER1-201
ENST00000468022.5	0	0	0	0	0	0	UBA5	chr3	132660310	132668927	6	656	236	UBA5-205
ENST00000515452.1	0	0	0	0	0	0	NR1I3	chr1	161231167	161238244	6	1087	709	NR1I3-233
ENST00000394420.9	1172.17	965.165	1809.18	1532.27	1270.99	1147.4	RSPRY1	chr16	57186329	57240469	15	3488	1714	RSPRY1-201
ENST00000564698.5	0	0	0	0	0	0	TMEM62	chr15	43123279	43149064	6	565	384	TMEM62-204
ENST00000518708.1	0	24.1059	0	0	0	0	ZNF674	chrX	46525378	46545424	6	487	295	ZNF674-203
ENST00000579061.5	39.6384	118.675	5.0339	0	59.4102	90.0334	SS18	chr18	26052705	26091192	5	641	453	SS18-212
ENST00000558017.5	0	0	6.04068	0	0	0	GDPGP1	chr15	90233808	90245811	4	5319	1154	GDPGP1-202
ENST00000623183.1	0	0	0	0	0	0	OR12D2	chr6	29396555	29397623	1	1068	920	OR12D2-206
ENST00000493585.5	0	0	0	0	0	0	ISM2	chr14	77475249	77498816	6	1733	870	ISM2-207
ENST00000650053.1	0	0	0	0	0	0	KIF1A	chr2	240716983	240821025	47	5577	5024	KIF1A-228
ENST00000541347.5	0	0	0	0	0	0	CX3CR1	chr3	39263495	39281273	2	3253	1064	CX3CR1-205
ENST00000314167.9	5120.91	4712.71	4731.86	4816.86	5147.26	5447.02	GAK	chr4	849277	932316	28	4433	3905	GAK-201
ENST00000406855.7	0	0	0	0	0	0	DERL3	chr22	23834503	23839006	7	1056	710	DERL3-204
ENST00000605925.3	0	0	17.1152	0	0	0	FSTL3	chr19	680751	682107	3	745	118	FSTL3-207
ENST00000569577.1	23.5943	17.6159	34.2305	38.1812	3.89575	10.469	TMSB15B	chrX	103962675	103965968	4	659	133	TMSB15B-206
ENST00000420517.6	0	0	0	0	0	0	KCNMB2	chr3	178536205	178843141	6	1557	701	KCNMB2-202
ENST00000510118.5	0	0	0	0	0	0	RPS6KA2	chr6	166409388	166862511	23	5969	2251	RPS6KA2-211
ENST00000305231.12	0	0	0	5.02385	0	0	UGT2B7	chr4	69096474	69112987	6	1882	1581	UGT2B7-201
ENST00000342945.9	2031	2643.31	3108.93	2075.85	1978.07	3345.89	BCAT1	chr12	24814821	24949086	9	4310	966	BCAT1-202
ENST00000527131.2	228.393	22.2516	68.461	0	0	0	EI24	chr11	125569859	125578191	6	528	370	EI24-203
ENST00000393276.7	0	0	0	0	0	0	DENND2C	chr1	114582848	114670111	18	5683	2596	DENND2C-202
ENST00000361847.7	119.859	328.212	152.024	21.1002	74.0192	42.9229	MOK	chr14	102228836	102305164	12	1897	1245	MOK-201
ENST00000334325.2	77.3893	44.5033	107.725	65.31	93.498	68.0485	SPATA12	chr3	57060664	57075432	2	2188	569	SPATA12-201
ENST00000529812.5	33.9758	24.1059	7.04746	12.0572	14.6091	34.5477	EI24	chr11	125569280	125572569	3	490	41	EI24-208
ENST00000342022.8	0	1.8543	0	9.04292	0	0	CCDC30	chr1	42534889	42654664	16	3082	2334	CCDC30-202
ENST00000645955.1	0	0	0	0	0	0	RNASEH2B	chr13	50909918	50998141	11	1818	856	RNASEH2B-237
ENST00000648309.1	0	0	0	0	0	0	ITPR1	chr3	4516487	4847326	59	9252	8143	ITPR1-231
ENST00000316603.12	0	0	0	190.906	229.849	148.66	DNAJC7	chr17	41976421	42017421	13	1700	1302	DNAJC7-201
ENST00000637698.1	0	0	0	0	0	0	RP1	chr8	54616067	54871720	29	6148	4220	RP1-206
ENST00000675577.1	187.811	235.496	244.647	832.954	747.984	137.144	KDM6A	chrX	44873188	45112542	28	5571	4073	KDM6A-225
ENST00000679462.1	0	33.3775	73.4949	85.4054	8.76543	0	VRK1	chr14	96833467	96881504	12	1515	1299	VRK1-212
ENST00000382826.2	0	0	0	0	0	0	KRTAP20-3	chr21	30642864	30643136	1	272	131	KRTAP20-3-201
ENST00000476098.5	1.88754	0	9.06101	0	0	0	BEST3	chr12	69669679	69699351	7	1685	586	BEST3-204
ENST00000520672.2	0	0	0	0	0	0	PCDHA2	chr5	140794859	140805621	2	3054	2422	PCDHA2-202
ENST00000371431.8	0	0	0	0	0	0	AKAP14	chrX	119895893	119920716	7	914	586	AKAP14-204
ENST00000356970.6	144.397	303.179	2558.23	119.568	80.8368	55.4857	CLCC1	chr1	108929508	108963457	12	4791	1643	CLCC1-203
ENST00000482628.5	0	0	0	1.00477	0	0	MLF1	chr3	158571210	158605218	8	1042	723	MLF1-208
ENST00000585552.5	38.6947	4.63576	3.02034	13.062	32.1399	11.5159	ZNF223	chr19	44052041	44060924	4	537	264	ZNF223-202
ENST00000341749.7	0	0	0	0	0	0	MIA2	chr14	39265292	39350694	24	2888	2352	MIA2-204
ENST00000378750.10	1296.74	768.609	787.301	1212.76	2106.63	2035.17	PEX16	chr11	45909663	45917877	11	1657	997	PEX16-202
ENST00000377991.9	0	0	0	0	0	0	TMEM8B	chr9	35829232	35865518	14	14098	1408	TMEM8B-202
ENST00000446829.1	0	0	0	0	0	0	TBP	chr6	170569612	170572853	3	889	298	TBP-205
ENST00000338895.7	96.2648	93.6423	114.773	211.002	203.553	88.9865	DFFB	chr1	3857267	3885420	7	3098	1079	DFFB-201
ENST00000621070.4	131.184	116.821	114.773	107.51	122.716	149.707	NBPF14	chr1	148532979	148595890	19	2682	2583	NBPF14-207
ENST00000602066.5	360.521	161.324	190.281	247.173	314.582	187.395	BABAM1	chr19	17268685	17276602	6	793	671	BABAM1-218
ENST00000651335.1	0	11.1258	6.04068	0	1.94787	18.8442	NRG1	chr8	31640659	32855666	8	2273	1151	NRG1-232
ENST00000518083.5	0	0	0	0	0	0	LOXL2	chr8	23360166	23371126	3	585	453	LOXL2-202
ENST00000359238.7	2272.6	202.119	116.786	114.544	1841.71	2251.88	SNX11	chr17	48107766	48123601	7	2985	804	SNX11-201
ENST00000662684.1	0	0	0	0	0	0	SCN8A	chr12	51590906	51808268	27	6903	5914	SCN8A-216
ENST00000396388.3	3689.21	292.053	2377.01	2506.9	1121	2435.09	TSEN34	chr19	54191308	54194532	4	2156	926	TSEN34-203
ENST00000627394.3	167.991	163.179	133.902	475.256	325.295	39.7822	WWOX	chr16	78099400	78574858	10	2321	1328	WWOX-218
ENST00000417935.1	3.77509	0.927152	1.00678	1.00477	0.973937	1.0469	ZNF668	chr16	31064184	31072827	2	384	275	ZNF668-204
ENST00000549043.5	108.534	88.0794	120.814	125.596	99.3416	77.4706	COPZ1	chr12	54325129	54351102	9	1223	547	COPZ1-206
ENST00000343818.11	7754.03	5278.27	5648.03	5515.18	7266.54	6543.12	PYCR2	chr1	225919878	225924250	7	1673	953	PYCR2-201
ENST00000309664.10	0	0	2.01356	0	0	0	LMAN1L	chr15	74812835	74825754	14	1736	1564	LMAN1L-201
ENST00000674512.1	0	0	0	0	0	11456.2	AARS1	chr16	70252305	70289555	21	3437	2863	AARS1-208
ENST00000532364.1	0	0	0	0	70.1235	0	ENSG00000255439	chr16	31086760	31094916	2	497	310	ENST00000532364
ENST00000696719.1	393.553	1167.28	602.054	1639.78	247.38	4986.38	FANCI	chr15	89244017	89317080	39	4745	3947	FANCI-224
ENST00000397311.4	1234.45	1486.22	1638.03	1040.94	1479.41	589.404	JARID2	chr6	15248855	15522040	18	5577	3208	JARID2-202
ENST00000539534.5	0	0	0	0	0	0	LMO3	chr12	16551304	16602196	4	539	353	LMO3-221
ENST00000623915.1	0	0	0	0	0	0	PCDHB5	chr5	141135229	141137449	2	867	742	PCDHB5-202
ENST00000434041.6	0	0	0	0	0	0	ARL17B	chr17	46299134	46361745	5	793	372	ARL17B-201
ENST00000641256.1	0	0	0	0	0	0	OR1C1	chr1	247754846	247760556	2	3717	941	OR1C1-202
ENST00000591773.5	218.955	168.742	154.037	172.82	268.807	243.928	CANT1	chr17	78993487	79009778	6	1663	1200	CANT1-211
ENST00000367030.7	0	0	0	0	0	0	LAMB3	chr1	209614977	209652329	23	3908	3494	LAMB3-202
ENST00000431048.5	0	0	0	422.003	170.439	242.881	PTPRA	chr20	2873518	2965202	4	703	413	PTPRA-206
ENST00000587682.6	33.9758	134.437	164.105	77.3672	69.1495	53.3919	ZNF221	chr19	43951228	43967709	5	2377	1847	ZNF221-202
ENST00000532343.5	0	0	0	0	0	54.4388	NDUFV1	chr11	67606944	67610460	5	615	284	NDUFV1-224
ENST00000637026.1	0	2.78145	1.00678	0	0	0	FASN	chr17	82096390	82097527	2	98	55	FASN-211
ENST00000393609.8	1159.9	862.251	850.729	1001.76	4997.27	1279.31	ARAP1	chr11	72685069	72752408	35	5121	4317	ARAP1-204
ENST00000676511.1	163.273	99.2052	0	0	196.735	0	ACBD5	chr10	27181682	27240824	14	2744	1550	ACBD5-209
ENST00000566877.5	0	0	0	0	0	0	RAB27A	chr15	55205616	55249035	6	657	552	RAB27A-208
ENST00000334218.9	0	0	0	6.02862	0	0	CDC42BPA	chr1	226989865	227317714	37	10097	5159	CDC42BPA-201
ENST00000527119.5	0	0	0	0	0	0	DRAP1	chr11	65919502	65921530	6	575	477	DRAP1-205
ENST00000354841.4	0	0	0	0	0	0	FMO1	chr1	171257957	171285974	8	2152	1588	FMO1-201
ENST00000690162.1	1.88754	6.49006	43.2915	19.0906	12.6612	143.425	FAR2	chr12	29149082	29335633	11	3513	1244	FAR2-220
ENST00000550496.1	10.3815	8.34436	20.1356	0	13.6351	8.3752	MTERF2	chr12	106978615	106987122	3	415	99	MTERF2-205
ENST00000674429.1	800.319	1334.17	1302.77	1335.34	1157.04	494.137	STS	chrX	7147712	7354641	11	6611	1725	STS-206
ENST00000524080.1	0	0	0	0	0	0	BHMT	chr5	79111809	79131484	5	1202	754	BHMT-206
ENST00000575690.5	0	0	0	0	0	0	ACSM2A	chr16	20451602	20486796	15	2307	1718	ACSM2A-213
ENST00000525419.5	1395.84	63.0463	102.691	78.372	1594.33	139.238	NDUFS8	chr11	68030760	68036348	4	557	410	NDUFS8-205
ENST00000542557.5	0	0	0	0	0	0	PTPRO	chr12	15546352	15597399	14	2932	1119	PTPRO-208
ENST00000509081.5	0	0	0	0	0	0	RASGEF1B	chr4	81426393	81471236	14	3002	1403	RASGEF1B-207
ENST00000483273.2	17.9317	40.7947	26.1763	25.1192	21.4266	17.7973	UQCRHL	chr1	15807169	15809348	1	2179	272	UQCRHL-201
ENST00000578681.5	7052.81	15331.4	7669.65	9634.73	8950.48	1492.88	DDX42	chr17	63773863	63819317	19	4318	2797	DDX42-207
ENST00000347077.9	0	0	6.04068	0	30.192	0	ZNF546	chr19	39997060	40021038	7	7993	2503	ZNF546-201
ENST00000679737.1	0	0	0	0	0	0	CERS3	chr15	100400395	100528950	12	3687	1139	CERS3-209
ENST00000583843.5	0	0	0	0	0	0	TLK2	chr17	62470933	62552339	8	759	120	TLK2-216
ENST00000524931.1	12.269	10.1987	2.01356	5.02385	1.94787	3.1407	PTS	chr11	112228273	112233810	6	690	228	PTS-202
ENST00000317560.13	0	59.3377	92.6237	98.4674	42.8532	0	PPHLN1	chr12	42326174	42459715	10	1349	900	PPHLN1-202
ENST00000594258.1	531.344	176.159	229.546	188.897	181.152	229.271	ARHGEF1	chr19	41897811	41902897	6	913	913	ARHGEF1-207
ENST00000600561.1	0	0	0	0	0	0	CYP2S1	chr19	41193247	41201299	4	576	558	CYP2S1-206
ENST00000577457.1	0	12.053	1.00678	14.0668	25.3224	11.5159	PRR11	chr17	59155745	59169819	3	196	66	PRR11-202
ENST00000536394.1	83.9957	24.1059	32.2169	9.04292	48.6968	71.1892	TCP1	chr6	159785937	159788868	4	531	271	TCP1-205
ENST00000357303.3	99.0961	98.2781	167.125	159.758	262.963	48.1574	ERFE	chr2	238165593	238168875	2	2010	186	ERFE-202
ENST00000461698.5	0	0	0	0	0	0	PSD	chr10	102405348	102409290	3	626	428	PSD-203
ENST00000434457.7	661.584	2445.83	1370.23	2079.87	985.624	1131.7	DENND4C	chr9	19230693	19374281	33	8110	5842	DENND4C-205
ENST00000380050.8	708.773	1373.11	1208.14	1520.22	770.384	1075.17	CDK14	chr7	90596321	91210590	15	5156	1393	CDK14-202
ENST00000559991.1	0	0	0	0	0	0	CHST14	chr15	40471086	40473128	2	1966	1051	CHST14-202
ENST00000424576.6	80250.8	87702	69908.7	69847.5	74866.5	81278.1	RPL6	chr12	112405203	112409596	7	1067	858	RPL6-202
ENST00000257261.10	1921.52	2436.55	2571.31	3179.09	2346.21	3028.68	FADS2	chr11	61816256	61867354	12	2952	1254	FADS2-201
ENST00000624843.3	153.835	121.457	80.5423	91.434	61.358	49.2043	ARHGEF9	chrX	63637985	63755063	9	2145	1234	ARHGEF9-218
ENST00000497477.6	572.87	783.443	32.2169	91.434	677.86	473.199	MAGI1	chr3	65361077	66038308	21	3534	3459	MAGI1-216
ENST00000605875.1	37.7509	34.3046	1.00678	33.1574	0	0	CCDC12	chr3	46925456	46979561	4	376	241	CCDC12-213
ENST00000432589.5	0	0	0	0	0	0	EPB41L1	chr20	36091842	36175671	3	207	111	EPB41L1-210
ENST00000301717.8	1998.91	685.165	1140.68	438.079	1196.97	1270.94	SPSB3	chr16	1776749	1781516	6	1443	1059	SPSB3-201
ENST00000377154.1	0	0	0	0	0	0	OR5V1	chr6	29355230	29431967	4	1262	962	OR5V1-215
ENST00000692466.1	0	45.4304	0	73.3482	41.8793	115.159	TAF6	chr7	100106876	100119358	16	3058	2017	TAF6-267
ENST00000422247.6	91.5459	51.9205	44.2983	40.1908	41.8793	19.8911	CEP135	chr4	55948871	55960925	6	2086	742	CEP135-202
ENST00000407886.1	0	0	0	0	0	0	LHFPL7	chr22	24935110	24946695	4	862	385	LHFPL7-201
ENST00000678526.1	0	0	20.1356	0	0	0	MACROH2A2	chr10	70109033	70110428	2	616	201	MACROH2A2-226
ENST00000279168.7	0	0	4.02712	0	0	0	GPHA2	chr11	64934471	64935893	4	748	384	GPHA2-201
ENST00000430817.5	0	0	0	0	0	0	SIGLEC8	chr19	51450847	51458452	6	1522	1165	SIGLEC8-203
ENST00000678467.1	201.023	142.781	503.39	496.356	421.715	480.527	COQ8B	chr19	40691514	40714749	14	2259	1618	COQ8B-238
ENST00000327668.11	0	4.63576	0	0	11.6872	12.5628	ZNF84	chr12	133037580	133063297	5	7157	2210	ZNF84-201
ENST00000557332.5	0	0	0	0	0	0	TDRD9	chr14	103970597	104052665	26	3312	2726	TDRD9-207
ENST00000371750.9	0	0	0	0	0	0	TTC39A	chr1	51287970	51322258	18	2003	1716	TTC39A-204
ENST00000517476.5	0	0	0	0	0	0	E2F5	chr8	85187685	85214037	8	1086	549	E2F5-204
ENST00000682356.1	0	0	0	0	0	0	GARIN1A	chr7	128672292	128687877	5	5722	895	GARIN1A-207
ENST00000679080.1	7.55018	0	0	0	0	0	GBF1	chr10	102382056	102382899	2	745	405	GBF1-304
ENST00000582593.1	5.66263	0	0	0	0	0	OGFOD3	chr17	82396597	82403967	3	382	280	OGFOD3-210
ENST00000367144.4	48.1324	56.5562	56.3796	61.2909	50.6447	54.4388	TMEM242	chr6	157318181	157323601	3	1027	381	TMEM242-201
ENST00000332853.9	0	0	0	0	0	0	VSTM4	chr10	49014236	49115522	8	6406	952	VSTM4-202
ENST00000412715.3	201.023	214.172	259.749	116.553	99.3416	126.675	PARPBP	chr12	102123988	102197361	6	2127	786	PARPBP-205
ENST00000602153.5	637.046	199.338	282.905	223.059	532.744	528.684	RPS16	chr19	39433223	39433761	2	442	148	RPS16-208
ENST00000369489.10	195.361	149.271	177.193	86.4102	0	331.867	CD58	chr1	116514534	116571026	6	1080	744	CD58-202
ENST00000450041.6	0	0	0	0	0	0	UBXN11	chr1	26286028	26306989	8	638	339	UBXN11-211
ENST00000370172.5	0	3.70861	4.02712	405.927	742.14	696.188	POLL	chr10	101578882	101588248	9	2299	1454	POLL-206
ENST00000342648.9	0	0	0	0	0	0	GPRC5C	chr17	74431384	74447429	4	1269	375	GPRC5C-201
ENST00000547166.1	0	0	0	0	0	0	DAO	chr12	108880351	108894345	7	633	584	DAO-204
ENST00000422887.1	0	0	0	0	0	0	ECHDC3	chr10	11747275	11763351	4	619	496	ECHDC3-203
ENST00000256858.10	10.3815	0	0	3.01431	0	1534.75	RELCH	chr18	62187258	62307112	30	5549	3720	RELCH-201
ENST00000382393.2	203.855	168.742	245.654	200.954	146.091	148.66	CBWD1	chr9	171953	179045	3	1728	336	CBWD1-206
ENST00000325139.9	0.943772	0	0	0	0.973937	0	CYTH2	chr19	48469634	48474330	7	1080	755	CYTH2-201
ENST00000645398.1	0.943772	312.45	220.485	5.02385	11.6872	116.206	CEP78	chr9	78236065	78266994	16	2668	2147	CEP78-220
ENST00000373337.4	1657.26	1385.16	1445.74	988.693	1404.42	1343.17	TMEM35B	chr1	34981380	34985347	3	1068	459	TMEM35B-201
ENST00000360823.6	0	0	0	0	0	0	TRPM3	chr9	70535052	70869058	25	5941	4684	TRPM3-204
ENST00000646847.1	0	0	0	0	0	0	SLC1A2	chr11	35286851	35419899	9	1342	1184	SLC1A2-246
ENST00000694932.1	3745.83	509.933	2644.81	798.792	1601.15	1943.05	HYOU1	chr11	119044311	119057142	26	4334	2975	HYOU1-225
ENST00000538966.5	303.895	239.205	238.607	220.044	293.155	295.226	PLXNB3	chrX	153764196	153779346	37	6340	5761	PLXNB3-209
ENST00000159087.7	1020.22	772.317	935.298	643.052	991.468	977.804	ANO8	chr19	17323223	17334855	18	4160	3678	ANO8-201
ENST00000348031.6	848.451	870.595	885.966	997.736	1063.54	1013.4	UBOX5	chr20	3107573	3160196	4	4465	1458	UBOX5-202
ENST00000412568.6	124.578	56.5562	1976.31	3642.29	155.83	3980.31	PTPRF	chr1	43591021	43622283	25	4129	3846	PTPRF-204
ENST00000675697.1	0	0	0	0	0	0	KIF5A	chr12	57581870	57584648	3	626	199	KIF5A-217
ENST00000520000.5	0	0	0	0	0	0	GABRA6	chr5	161687480	161690299	5	586	586	GABRA6-204
ENST00000380752.10	7991.86	7491.38	8903.96	10661.6	11371.7	11779.7	SLC7A1	chr13	29509414	29595688	13	7330	1876	SLC7A1-201
ENST00000409685.4	73.6142	73.245	0	106.506	177.257	122.487	FAM124B	chr2	224378698	224402107	2	2580	1363	FAM124B-203
ENST00000267202.7	4238.48	3455.49	3642.53	3326.79	3905.49	4245.18	VPS37B	chr12	122865330	122896124	4	2702	851	VPS37B-201
ENST00000569302.6	0	26.8874	0	0	116.872	7.3283	CDIN1	chr15	36579645	36810050	11	2666	850	CDIN1-214
ENST00000681712.1	0	0	0	0	0	0	CANX	chr5	179678660	179731622	16	5411	1762	CANX-243
ENST00000427898.5	35.8633	21.3245	13.0881	29.1383	51.6187	38.7353	IDI1	chr10	1042549	1048397	3	438	359	IDI1-202
ENST00000409506.1	0	0	0	0	0	0	ESPNL	chr2	238127390	238133287	4	3606	1908	ESPNL-203
ENST00000475275.5	0	0	0	0	0	0	ESRRG	chr1	216519152	216723332	8	1456	1058	ESRRG-216
ENST00000515707.1	0	0	0	4.01908	2.92181	0	ABCC3	chr17	50634777	50635915	4	652	225	ABCC3-217
ENST00000625756.2	2.83132	3.70861	5.0339	5.02385	1.94787	5.2345	DFFB	chr1	3857267	3860490	3	646	306	DFFB-211
ENST00000534549.5	0	0	0	0	0	0	JAM3	chr11	134069071	134144934	3	382	369	JAM3-208
ENST00000340147.7	0	0	0	0	0	0	C5orf47	chr5	173989170	174006140	5	2506	524	C5orf47-201
ENST00000671871.1	0	0	0	0	0	0	BBS9	chr7	33129550	33605758	24	3798	2761	BBS9-217
ENST00000559644.5	0	0	0	0	0	0	DUOXA1	chr15	45122968	45129938	4	637	46	DUOXA1-213
ENST00000567678.1	0	0	0	0	0	0	CPEB1	chr15	82571446	82647503	3	554	51	CPEB1-203
ENST00000545037.1	0	0	0	13.062	0	0	CCDC92	chr12	123944270	123972831	3	556	35	CCDC92-207
ENST00000397459.6	0	0	0	0	0	0	CNTN4	chr3	2892215	3056355	16	2306	2079	CNTN4-201
ENST00000416206.5	3590.11	316.159	563.796	30.1431	667.147	1061.56	ERGIC3	chr20	35542102	35557546	14	1221	1176	ERGIC3-206
ENST00000676252.1	0	0	0	0	0	0	TRIM2	chr4	153257379	153339311	12	7004	2221	TRIM2-281
ENST00000267383.5	1030.6	986.489	598.027	442.099	905.761	1220.68	CDH24	chr14	23047660	23055826	12	2861	2445	CDH24-201
ENST00000295974.12	3602.38	6487.28	3608.3	3770.9	2475.75	3431.74	APBB2	chr4	40810027	41214618	18	8954	2260	APBB2-201
ENST00000621098.1	7.55018	42.649	0	5.02385	0	14.6566	NR2E3	chr15	71810592	71814929	7	2057	1094	NR2E3-203
ENST00000546750.5	0	0	0	0	0	0	PPHLN1	chr12	42331787	42375026	6	582	479	PPHLN1-209
ENST00000586263.5	0	0	0	0	0	0	NEDD4L	chr18	58149337	58396573	30	3317	2811	NEDD4L-214
ENST00000513525.1	0	0	0	0	0	0	CCL28	chr5	43380892	43397264	3	1515	238	CCL28-203
ENST00000272367.7	0	0	0	0	0	0	CLEC4F	chr2	70808643	70820599	7	2467	1760	CLEC4F-201
ENST00000594605.6	28.3132	0	13.0881	24.1145	0	0	STAP2	chr19	4324043	4338827	13	1363	1196	STAP2-201
ENST00000360785.6	0	0	0	0	0	0	C20orf203	chr20	32650390	32657362	4	1673	580	C20orf203-201
ENST00000498907.3	256.706	112.185	100.678	84.4006	80.8368	108.878	CEBPA	chr19	33299934	33302534	1	2600	1073	CEBPA-201
ENST00000402799.5	305.782	260.53	213.437	343.631	379.835	345.477	MADD	chr11	47269674	47330031	33	5651	4603	MADD-207
ENST00000594784.1	83.052	56.5562	167.125	72.3434	35.0617	82.7051	MVB12A	chr19	17422444	17425331	5	700	359	MVB12A-213
ENST00000601498.5	1767.69	1740.26	1480.97	1721.17	1685.88	2213.15	AP2S1	chr19	46838158	46850316	5	893	469	AP2S1-209
ENST00000438704.6	636.102	1055.1	2903.55	832.954	362.305	1384	HMGB2	chr4	173331701	173333672	4	1028	623	HMGB2-202
ENST00000698413.1	0	0	0	0	0	0	TRNT1	chr3	3127008	3152085	10	5725	1411	TRNT1-228
ENST00000426621.6	211.405	134.437	0	0	60.3841	0	MAFF	chr22	38203020	38216503	3	2213	490	MAFF-204
ENST00000543233.2	0	0	0	0	0	0	CDH4	chr20	61599761	61937249	15	3102	2512	CDH4-201
ENST00000436318.6	0	0	0	0	0	0	MUC15	chr11	26559033	26567094	4	3114	1079	MUC15-202
ENST00000373664.8	3715.63	8336.95	7423.99	8300.4	6229.3	5255.44	RBL1	chr20	36996349	37095997	22	5664	3182	RBL1-202
ENST00000460056.6	0	0	0	0	0	0	RXFP1	chr4	158315311	158652212	20	2715	2012	RXFP1-206
ENST00000628609.1	0.943772	0	4.02712	0	0	5.2345	PRPSAP2	chr17	18865549	18867281	3	189	139	PRPSAP2-229
ENST00000358438.6	630.44	674.039	668.501	698.315	671.043	702.47	POLR2J2	chr7	102665368	102671629	3	2062	471	POLR2J2-202
ENST00000457869.1	0	0	0	0	0	0	SERPING1	chr11	57597681	57600092	3	566	365	SERPING1-207
ENST00000441986.5	0	0	0	0	0	0	HDAC9	chr7	18496497	18591533	4	580	328	HDAC9-215
ENST00000573349.5	3.77509	17.6159	2.01356	19.0906	46.749	5.2345	CIC	chr19	42293607	42295110	5	922	922	CIC-204
ENST00000243103.4	0	0	0	0	0	0	HOXC12	chr12	53954903	53958956	2	3264	844	HOXC12-201
ENST00000695068.1	453.011	0	1146.72	1233.86	1771.59	447.026	MTCH1	chr6	36968157	36986198	12	1897	1128	MTCH1-233
ENST00000424469.2	4.71886	107.55	0	0	60.3841	0	SLCO3A1	chr15	91853856	92172435	11	2694	2065	SLCO3A1-202
ENST00000536154.5	11.3253	4.63576	10.0678	10.0477	9.73937	3.1407	CCDC91	chr12	28146087	28484110	6	543	376	CCDC91-204
ENST00000645674.2	38052.9	27085.8	27022	23836.1	29207.4	29371.8	RPS7	chr2	3575260	3580920	7	725	576	RPS7-210
ENST00000626966.2	372.79	390.331	959.461	587.79	183.1	392.587	PLCB1	chr20	8600726	8788523	26	2970	2858	PLCB1-215
ENST00000575316.1	0	20.3973	1.00678	0	0	0	PLD2	chr17	4807562	4809325	6	538	512	PLD2-210
ENST00000374720.8	2584.99	6427.01	3506.61	6860.57	3602.59	3604.47	SLC44A1	chr9	105244651	105397346	16	10466	1955	SLC44A1-201
ENST00000636406.1	0	0	0	0	0	0	GRIN2A	chr16	10180353	10180784	2	98	58	GRIN2A-212
ENST00000261405.10	9126.28	6332.44	9810.06	2699.82	2874.09	3440.11	VWF	chr12	5948877	6124670	52	8778	8388	VWF-201
ENST00000402438.6	0	0	0	0	0	0	CYB5R3	chr22	42618860	42646972	10	1936	826	CYB5R3-203
ENST00000616623.4	2.83132	499.735	3.02034	313.488	2.92181	329.773	CRY2	chr11	45847406	45883248	12	4192	1831	CRY2-212
ENST00000428519.1	0	0	4.02712	4.01908	5.84362	0	RBMS1	chr2	160303408	160416178	6	577	379	RBMS1-205
ENST00000452267.2	0	0	0	0	0	0	FAM25G	chr10	47487219	47491700	3	349	264	FAM25G-201
ENST00000519333.6	19.8192	31.5232	9.06101	0	29.2181	21.9849	DMTN	chr8	22066516	22069060	3	576	216	DMTN-212
ENST00000378470.5	0	12.053	0	0	9.73937	2.0938	FAM107B	chr10	14518557	14548670	4	3312	390	FAM107B-206
ENST00000627532.3	1723.33	3304.37	2152.49	1191.66	1139.51	3388.81	ZEB2	chr2	144384081	144520119	10	9255	3633	ZEB2-226
ENST00000504575.5	0	0	0	0	0	0	RAPGEF6	chr5	131508105	131533006	5	547	463	RAPGEF6-205
ENST00000607690.1	13.2128	12.053	10.0678	9.04292	50.6447	11.5159	ASDURF	chr2	189661521	189666401	4	531	185	ASDURF-203
ENST00000393063.6	849.395	1052.32	756.091	687.262	685.652	417.713	DICER1	chr14	95089247	95157420	29	7394	5740	DICER1-202
ENST00000591353.5	0	0	0	0	0	0	PODNL1	chr19	13933238	13934362	3	451	451	PODNL1-213
ENST00000448728.1	0	0	0	0	0	0	KIF1A	chr2	240789304	240818978	4	581	113	KIF1A-206
ENST00000414279.5	0	0	0	0	0	0	F13A1	chr6	6266713	6321013	5	577	413	F13A1-202
ENST00000623622.2	231.224	0	0	0	0	92.1272	ALG13	chrX	111681150	111760340	24	3389	2976	ALG13-230
ENST00000421120.1	906.021	555.364	685.617	813.863	742.14	1195.56	CAMK1	chr3	9757348	9761725	6	944	772	CAMK1-204
ENST00000478370.5	0	0	0	0	0	0	IFT80	chr3	160366083	160399223	7	572	96	IFT80-215
ENST00000433083.6	35.8633	2236.29	123.834	2945.98	91.5501	5.2345	PHC1	chr12	8914731	8941467	14	5019	2864	PHC1-201
ENST00000263681.7	3108.79	5561.98	4548.63	5362.45	4521.02	4674.41	POLD3	chr11	74592582	74643076	12	3776	1386	POLD3-201
ENST00000463675.6	0	0	2.01356	0	24.3484	11.5159	SNU13	chr22	41674789	41688804	4	784	218	SNU13-204
ENST00000504654.5	0	0	0	0	0	0	OCIAD1	chr4	48805212	48850036	7	545	326	OCIAD1-208
ENST00000627399.4	11.3253	0	15.1017	0	2.92181	0	C2orf92	chr2	97669713	97703066	8	1131	787	C2orf92-249
ENST00000317702.10	11840.6	8400.92	9552.32	12430	11213.9	13802.3	TUBB6	chr18	12308241	12326616	4	1875	1334	TUBB6-201
ENST00000601953.5	0	0	0	0	0	0	CAPN12	chr19	38730431	38769904	20	2361	1692	CAPN12-212
ENST00000419619.2	0	0	0	0	0	0	SLC16A10	chr6	111172695	111178714	3	909	629	SLC16A10-203
ENST00000430403.5	0	0	0	0	0	0	ACSL6	chr5	131988165	132011903	7	792	633	ACSL6-210
ENST00000451769.5	6.60641	9.27152	6.04068	4.01908	7.7915	30.3601	DTX2	chr7	76461697	76480594	3	547	84	DTX2-213
ENST00000685329.1	0	0	0	0	0	0	NBEA	chr13	35475622	35672686	18	4326	2200	NBEA-210
ENST00000644700.1	2347.16	2253.91	3975.77	1891.98	3177.96	981.992	RPS10	chr6	34417454	34426067	5	1402	635	RPS10-207
ENST00000697328.1	103.815	0	553.729	0	0	0	HDAC6	chrX	48802178	48824966	25	3744	3300	HDAC6-251
ENST00000426216.6	447.348	214.172	781.261	578.747	406.132	358.04	ATP9B	chr18	79069394	79378283	30	4331	3411	ATP9B-202
ENST00000377095.10	2463.25	776.026	807.437	571.714	6127.04	1211.26	SLC25A39	chr17	44319628	44324823	12	1569	1066	SLC25A39-202
ENST00000615708.4	56.6263	11.1258	0	12.0572	57.4623	30.3601	RASSF8	chr12	25959065	26079073	5	1323	1172	RASSF8-215
ENST00000291232.5	86.827	44.5033	80.5423	76.3625	84.7325	92.1272	TNFRSF13C	chr22	41922032	41926806	3	3920	549	TNFRSF13C-201
ENST00000539066.5	32.0883	0	0	0	0	0	POLR3B	chr12	106358082	106510196	28	4090	3200	POLR3B-202
ENST00000487835.5	0	0	0	0	0	0	SLC2A5	chr1	9041858	9088457	7	748	493	SLC2A5-210
ENST00000263228.4	12385.1	15671.6	15146	17801.5	14762	14699.5	UBE2R2	chr9	33817160	33920399	5	4472	709	UBE2R2-201
ENST00000267430.10	496.424	311.523	273.844	591.809	336.008	214.614	FANCM	chr14	45135930	45200890	23	7108	6121	FANCM-201
ENST00000584538.1	37.7509	76.0264	119.807	51.2432	42.8532	179.02	USP22	chr17	21017996	21043409	5	549	318	USP22-211
ENST00000617537.5	0	0	0	0	0	0	AOAH	chr7	36512941	36724494	21	2364	1704	AOAH-211
ENST00000393038.3	2768.08	3640	3282.1	3483.54	3269.51	3001.46	PTRH2	chr17	59697308	59707430	2	729	536	PTRH2-201
ENST00000489329.5	6.60641	1.8543	0	2.00954	0	1.0469	MFN1	chr3	179359720	179367498	5	538	368	MFN1-209
ENST00000295694.9	1277.87	501.589	1182.97	1277.06	1266.12	456.448	TMEM79	chr1	156282948	156292443	4	2187	1179	TMEM79-201
ENST00000409218.5	117.972	184.503	219.478	926.397	145.117	806.113	MCFD2	chr2	46905394	46916112	4	644	435	MCFD2-205
ENST00000503856.5	0	0	0	0	0	0	PDGFRA	chr4	54229843	54263776	4	582	474	PDGFRA-203
ENST00000357058.7	1153.29	1438.94	1902.81	930.416	754.801	1504.39	RNF38	chr9	36336404	36400923	12	5242	1286	RNF38-204
ENST00000394241.3	62.289	46.3576	46.3119	29.1383	45.775	60.7202	TGFA	chr2	70456339	70553973	4	564	358	TGFA-202
ENST00000524352.5	0	0	0	0	0	0	SCARA5	chr8	27904369	27992624	7	1938	1194	SCARA5-204
ENST00000522608.5	83.052	68.6092	32.2169	0	90.5761	0	CEP57L1	chr6	109095505	109146936	5	764	337	CEP57L1-220
ENST00000451628.9	0	0	0	0	0	0	ZNF577	chr19	51867048	51887936	7	7173	1274	ZNF577-202
ENST00000639824.1	83.052	142.781	146.99	184.878	144.143	126.675	HNRNPU	chr1	244853982	244858080	7	1443	972	HNRNPU-221
ENST00000438671.3	5.66263	0.927152	7.04746	4.01908	9.73937	1.0469	SACM1L	chr3	45689357	45713174	6	536	334	SACM1L-204
ENST00000625364.1	17.9317	12.9801	16.1085	23.1097	1.94787	37.6884	PPA1	chr10	70210394	70233434	7	637	527	PPA1-206
ENST00000395476.6	53.795	90.8608	86.583	65.31	53.5665	144.472	MAP2K5	chr15	67543331	67807117	21	1668	1293	MAP2K5-204
ENST00000644681.1	0	11.1258	0	0	0	3.1407	SGCE	chr7	94585292	94656572	12	1689	1071	SGCE-255
ENST00000308251.6	0	0	0	0	0	0	KCNG4	chr16	84218657	84240012	3	5500	1555	KCNG4-201
ENST00000318666.6	0	0	0	0	0	0	OR10D3	chr11	124185216	124186245	1	1029	935	OR10D3-201
ENST00000326172.9	1195.76	818.675	798.376	1329.31	1314.81	504.606	NFKBIZ	chr3	101849514	101861022	12	3911	2142	NFKBIZ-202
ENST00000322313.9	17880.7	20992.6	19459	21493	19822.5	19851.3	WDR33	chr2	127701027	127811171	22	9468	3987	WDR33-201
ENST00000427335.6	0	0	0	0	0	0	P3H2	chr3	189956831	190122437	15	2948	1567	P3H2-203
ENST00000672121.1	154.779	264.238	155.044	361.717	68.1756	56.5326	ASCC1	chr10	72096833	72203523	6	1270	657	ASCC1-221
ENST00000545102.1	0	0	0	0	0	0	SLCO1C1	chr12	20695597	20753214	13	2855	1824	SLCO1C1-208
ENST00000376180.8	3264.51	3186.62	2958.92	3301.67	3580.19	2733.45	ITGBL1	chr13	101452675	101716446	11	2425	1471	ITGBL1-202
ENST00000336689.8	3853.42	3699.33	3696.89	3205.21	3468.19	4381.27	ASAP3	chr1	23428563	23484179	25	4026	2684	ASAP3-201
ENST00000700626.1	2.83132	5.56291	17.1152	102.486	7.7915	10.469	PLD3	chr19	40353391	40381573	13	5049	1459	PLD3-235
ENST00000372504.5	15.1004	3.70861	33.2237	48.2289	0	5.2345	ZNF691	chr1	42846637	42852477	5	1930	916	ZNF691-203
ENST00000542719.6	0	0	1.00678	1.00477	1.94787	0	TXNRD2	chr22	19875518	19938179	18	2006	1270	TXNRD2-218
ENST00000674370.2	1285.42	2773.11	2404.19	3711.62	2308.23	1939.9	GPATCH11	chr2	37084518	37099244	9	3830	781	GPATCH11-203
ENST00000369687.2	0	0	0	0	0	0	RIPPLY2	chr6	83853592	83857515	3	518	208	RIPPLY2-201
ENST00000446558.5	24.5381	0	61.4135	43.2051	36.0357	47.1105	RPL37A	chr2	216498855	216579180	4	491	221	RPL37A-205
ENST00000533824.5	0	0	0	0	0	0	SLC5A9	chr1	48222685	48247601	15	2204	2091	SLC5A9-210
ENST00000485511.6	2965.33	3119.86	2378.01	1888.97	3309.44	4510.04	PPP2R5D	chr6	42984570	43012342	16	2957	1790	PPP2R5D-208
ENST00000594439.5	67.9516	151.126	201.356	62.2957	149.986	251.256	HOMER3	chr19	18929439	18938982	8	974	967	HOMER3-206
ENST00000494707.6	0	0	0	0	22.4006	0	RPGR	chrX	38273430	38304772	10	1235	1235	RPGR-207
ENST00000358065.5	251.043	645.297	170.146	634.009	87.6543	597.78	SETMAR	chr3	4303369	4317265	3	2073	2049	SETMAR-201
ENST00000598475.2	0	0	0	0	0	0	SPANXN2	chrX	143711955	143720752	2	705	538	SPANXN2-201
ENST00000526914.2	0	0	0	0	0	0	MRGPRX1	chr11	18933499	18939414	2	1444	965	MRGPRX1-202
ENST00000457197.2	0	0	0	0	0	0	IRAK3	chr12	66189257	66248373	11	1842	1594	IRAK3-202
ENST00000515257.6	0	0	0	0	0	0	CDH18	chr5	19473615	19838824	9	1467	1315	CDH18-212
ENST00000481166.6	0	0	0	0	0	0	KIF15	chr3	44761862	44827490	18	2222	2118	KIF15-206
ENST00000590918.6	0	0	0	0	7.7915	5.2345	GIPR	chr19	45668221	45683722	14	3296	1385	GIPR-205
ENST00000299957.11	2915.31	1433.38	739.983	3254.45	3747.71	3600.29	GOLM2	chr15	44288719	44415758	10	3964	1298	GOLM2-201
ENST00000598494.5	0	0	0	0	7.7915	0	CRB3	chr19	6463777	6467221	4	1439	357	CRB3-203
ENST00000427665.1	40.5822	44.5033	13.0881	40.1908	48.6968	68.0485	GOLPH3L	chr1	150648437	150697144	6	967	803	GOLPH3L-202
ENST00000300875.4	0	0	0	0	0	0	DACT3	chr19	46647612	46654657	4	2522	1211	DACT3-201
ENST00000599612.3	2410.39	1225.69	1389.36	1283.09	1916.71	1769.26	MPV17L2	chr19	18193218	18196948	5	1573	613	MPV17L2-204
ENST00000357666.8	0	0	0	0	0	0	ZNF816	chr19	52949379	52962861	5	2692	1950	ZNF816-203
ENST00000437644.2	346.364	214.172	276.864	115.548	277.572	131.909	IFT22	chr7	101314795	101321777	4	871	461	IFT22-204
ENST00000432680.7	279.357	126.093	48.3254	12.0572	100.316	35.5946	MAMLD1	chrX	150363317	150514173	5	4369	2990	MAMLD1-205
ENST00000438419.6	22.6505	206.755	5.0339	132.63	183.1	10.469	TRAPPC13	chr5	65625034	65664764	13	1424	1241	TRAPPC13-204
ENST00000397408.5	444.517	337.483	351.366	330.569	342.826	536.013	TSPAN4	chr11	842941	867116	9	1421	707	TSPAN4-206
ENST00000529048.5	189.698	0.927152	1.00678	0	0	0	GFUS	chr8	143613529	143617474	9	860	797	GFUS-209
ENST00000441403.1	65.1203	36.1589	42.2847	30.1431	46.749	57.5795	GART	chr21	33534587	33542363	4	711	405	GART-210
ENST00000406028.1	3.77509	0	0	0	0	2.0938	CLDN5	chr22	19523024	19527545	2	2546	908	CLDN5-202
ENST00000372687.4	34.9196	167.814	305.054	162.773	26.2963	37.6884	SAMD8	chr10	75111709	75182123	5	6930	974	SAMD8-201
ENST00000635765.1	0	11.1258	0	4.01908	0	0	HSPA12A	chr10	116671192	116849741	13	5828	2063	HSPA12A-207
ENST00000369796.5	0	0	0	0	0	0	STRIP1	chr1	110031577	110054639	21	3104	2207	STRIP1-202
ENST00000262290.9	0	0	0	0	0	0	LPO	chr17	58238584	58268518	13	2808	2124	LPO-201
ENST00000672825.1	1014.56	1543.71	1430.63	854.054	1124.9	939.069	EED	chr11	86244764	86278743	12	1998	1311	EED-212
ENST00000450792.5	0	0	0	0	0	0	BRDT	chr1	91949403	91964722	5	554	286	BRDT-213
ENST00000588267.5	3.77509	0	0	9.04292	12.6612	5.2345	ZNF846	chr19	9752140	9768734	6	1937	629	ZNF846-205
ENST00000366623.7	58.5139	111.258	156.051	226.073	106.159	181.114	MAP3K21	chr1	233327768	233374134	6	3904	1704	MAP3K21-202
ENST00000559479.1	0	0	0	0	0	0	GMPR2	chr14	24238331	24239240	3	570	260	GMPR2-219
ENST00000335987.8	0	0	0	0	0	0	OVOL1	chr11	65787063	65797214	4	2984	797	OVOL1-201
ENST00000375741.6	3.77509	41.7218	15.1017	12.0572	7.7915	16.7504	ARHGEF7	chr13	111115277	111295195	20	5505	2389	ARHGEF7-206
ENST00000252268.8	1885.66	1277.61	1091.35	7232.33	5962.44	6078.3	DPF2	chr11	65333867	65352983	12	2450	1203	DPF2-201
ENST00000309377.9	342.589	471.92	655.413	82.3911	245.432	144.472	AKIP1	chr11	8911189	8920079	6	1267	625	AKIP1-203
ENST00000547701.5	0	14.8344	0	2.00954	0	0	CTDSP2	chr12	57823461	57845534	8	980	354	CTDSP2-203
ENST00000581368.5	0	0	0	0	0	0	LRRC37A3	chr17	64860852	64919480	9	726	699	LRRC37A3-209
ENST00000638421.1	0	0	0	0	0	0	CASR	chr3	122184233	122286503	7	5081	3228	CASR-204
ENST00000551116.5	0	0.927152	0	155.739	63.3059	0	DDIT3	chr12	57516589	57520517	4	1063	574	DDIT3-204
ENST00000374051.7	0	40.7947	0	0	0	0	NLGN3	chrX	71144843	71171201	7	3906	2478	NLGN3-202
ENST00000407236.6	1443.03	1698.54	1806.16	1296.15	1276.83	1334.8	PPARA	chr22	46150526	46243755	9	10109	1398	PPARA-202
ENST00000498077.6	0	0	0	0	0	0	XRN1	chr3	142309392	142412655	27	5573	3451	XRN1-214
ENST00000635563.1	0	0	0	0	0	0	FOXP2	chr7	114629854	114652253	5	680	680	FOXP2-225
ENST00000450966.5	6.60641	0.927152	217.464	3538.8	2.92181	3546.9	USP40	chr2	233475520	233565590	31	5585	3710	USP40-208
ENST00000338855.6	0	0	0	0	0	0	CATSPER4	chr1	26190561	26201603	9	1507	1440	CATSPER4-201
ENST00000645500.1	0	0	0	0	0	0	CCDC82	chr11	96352779	96389948	11	2869	1625	CCDC82-215
ENST00000367993.7	0	0	0	0	0	0	NDUFS2	chr1	161199315	161214395	15	2027	1375	NDUFS2-201
ENST00000592800.6	1065.52	2686.89	2210.89	6405.4	1766.72	1549.41	PRKAR1A	chr17	68511985	68532621	10	3747	1038	PRKAR1A-220
ENST00000566742.5	56.6263	12.9801	0	49.2337	0	340.242	JPT2	chr16	1678290	1700225	6	587	564	JPT2-209
ENST00000615255.1	616.283	674.966	0	442.099	415.871	172.738	DIXDC1	chr11	111977309	112021979	16	4809	1400	DIXDC1-208
ENST00000522006.5	16819.9	10235.8	20633.9	11529.7	12607.6	9951.83	LAMA4	chr6	112108860	112254710	39	6399	5410	LAMA4-219
ENST00000601632.6	0	0	0	0	0	0	DTNA	chr18	34818381	34867113	9	1945	646	DTNA-234
ENST00000517663.5	0	0	0	0	0	0	PPDPFL	chr8	49054311	49075603	5	783	248	PPDPFL-203
ENST00000404843.5	0	0	0	0	0	0	ASXL2	chr2	25741925	25780309	10	3289	2748	ASXL2-202
ENST00000373208.5	0	0	0	0	0	0	ADAMTS14	chr10	70672803	70762441	22	5247	3656	ADAMTS14-202
ENST00000561858.5	48.1324	76.0264	26.1763	23.1097	35.0617	26.1725	COQ7	chr16	19067924	19075858	4	735	388	COQ7-203
ENST00000699208.1	0	0	0	0	0	0	FCHO1	chr19	17747747	17788489	28	3164	2549	FCHO1-249
ENST00000480036.5	0	16.6887	22.1491	0	20.4527	11.5159	ZNF322	chr6	26638476	26659685	3	584	77	ZNF322-206
ENST00000676316.1	0	0	0	0	0	0	PRX	chr19	40393766	40398816	2	4471	288	PRX-228
ENST00000540613.5	5.66263	0	8.05423	0	0	282.663	EPS8	chr12	15621203	15662692	14	2190	1673	EPS8-207
ENST00000299459.3	0	0	0	0	0	0	OR2D2	chr11	6891574	6892500	1	926	923	OR2D2-201
ENST00000634379.2	0	60.2648	0	0	0	0	PLEKHG3	chr14	64715703	64750249	17	10618	3703	PLEKHG3-210
ENST00000551007.1	16.0441	32.4503	27.183	17.0811	37.0096	9.4221	OAS3	chr12	112938444	112942303	2	996	529	OAS3-206
ENST00000498275.5	1.88754	0	0	0	0	7.3283	ZDHHC23	chr3	113947975	113961314	7	2048	1204	ZDHHC23-206
ENST00000589614.5	0	0	0	0	0	0	TREM1	chr6	41267926	41286665	4	768	746	TREM1-204
ENST00000395009.3	47.1886	173.377	114.773	164.782	98.3676	118.3	CDKN2AIPNL	chr5	134410549	134411881	2	798	253	CDKN2AIPNL-201
ENST00000524602.5	0	0	0	0	0	0	CHD7	chr8	60741365	60866474	5	3451	2839	CHD7-202
ENST00000535239.5	0.943772	0.927152	13.0881	0	1.94787	1.0469	MSRB3	chr12	65278987	65463258	7	623	488	MSRB3-205
ENST00000524173.5	8.49395	6.49006	0	18.0858	0	31.407	ASPH	chr8	61567257	61651086	11	576	576	ASPH-229
ENST00000303545.4	698.391	703.708	630.244	693.291	715.844	609.295	RNF139	chr8	124474880	124488618	2	3197	1990	RNF139-201
ENST00000548101.1	26.4256	36.1589	0	72.3434	0	42.9229	MTERF2	chr12	106978179	106987090	2	713	535	MTERF2-204
ENST00000586542.5	201.023	146.49	102.691	135.644	229.849	266.959	AFMID	chr17	78187364	78205081	5	564	557	AFMID-204
ENST00000609179.5	19.8192	0	14.0949	0	0	0	NRSN2	chr20	346782	353493	5	573	338	NRSN2-208
ENST00000619757.5	1678.97	1184.9	1578.63	986.684	1068.41	907.662	HIC1	chr17	2055103	2063241	2	6705	2141	HIC1-207
ENST00000491773.6	0	0	568.83	103.491	0	148.66	UROD	chr1	45012248	45015570	9	1097	850	UROD-218
ENST00000593525.1	0	22.2516	0	0	0	0	EGLN2	chr19	40799725	40800803	2	707	230	EGLN2-206
ENST00000566332.5	19.8192	98.2781	59.4	0	30.192	87.9396	HYKK	chr15	78507617	78528264	4	1418	675	HYKK-205
ENST00000426783.5	0	0	0	0	0	0	LCA5L	chr21	39428305	39445769	6	684	188	LCA5L-207
ENST00000404589.8	175.542	560	193.302	649.081	223.032	598.826	KCTD6	chr3	58492096	58502356	3	1552	709	KCTD6-202
ENST00000330243.9	2334.89	828.873	1807.17	354.684	428.532	392.587	IRF7	chr11	612591	615970	10	1982	1539	IRF7-201
ENST00000517638.5	0	0	0	0	0	0	RALYL	chr8	84184875	84921844	9	1963	903	RALYL-201
ENST00000356770.8	344.477	2525.56	0	0	2057.93	1181.95	PBRM1	chr3	52545352	52679714	28	7495	4778	PBRM1-203
ENST00000536663.5	0	18.543	12.0814	25.1192	0	7.3283	ZCCHC8	chr12	122477917	122500248	11	1241	549	ZCCHC8-202
ENST00000449078.5	8.49395	9.27152	19.1288	7.03339	12.6612	26.1725	DNTTIP1	chr20	45792020	45796573	5	468	445	DNTTIP1-204
ENST00000353841.6	774.837	353.245	280.891	420.998	470.412	547.528	FASTK	chr7	151076626	151080842	9	1393	1215	FASTK-202
ENST00000681265.1	1158.95	0	367.474	0	0	0	CANX	chr5	179698923	179731453	12	4296	1264	CANX-235
ENST00000216037.10	234.999	89.9337	337.271	3382.05	151.934	187.395	XBP1	chr22	28794555	28800597	5	1845	778	XBP1-201
ENST00000323716.8	518.131	3.70861	137.929	505.399	488.916	637.562	ARMC10	chr7	103075140	103099759	7	2364	1022	ARMC10-202
ENST00000613986.4	0	34.3046	0	0	0	0	HSH2D	chr19	16143685	16158575	6	1951	1051	HSH2D-206
ENST00000506511.5	0	0	0	0	0	0	DDX4	chr5	55738040	55798571	17	1614	1539	DDX4-205
ENST00000579941.1	0	0	0	0	0	0	DCC	chr18	53391784	53416441	6	744	617	DCC-211
ENST00000610540.4	128.353	316.159	249.681	180.858	185.048	236.599	CAB39L	chr13	49308655	49413751	12	3680	1003	CAB39L-212
ENST00000334209.9	0	0	0	0	0	0	MPPED1	chr22	43412013	43435167	3	579	356	MPPED1-201
ENST00000339355.3	0	0	0	0	0	0	DYNLT4	chr1	44805893	44807351	3	866	662	DYNLT4-201
ENST00000421752.1	0	0	0	0	0	0	NUP62CL	chrX	107153292	107206433	6	612	405	NUP62CL-202
ENST00000397350.7	1.88754	74.1721	0	0	7.7915	6.2814	SIRT5	chr6	13574236	13615158	11	4542	922	SIRT5-204
ENST00000682085.1	358.633	358.808	520.505	290.378	275.624	289.991	TLK2	chr17	62477839	62615444	22	5355	2229	TLK2-219
ENST00000541662.5	0	157.616	129.875	88.4197	0	0	RASA4B	chr7	102483139	102517777	20	2774	2251	RASA4B-207
ENST00000431473.4	6.60641	0	0	0	3.89575	5.2345	RIMKLA	chr1	42380792	42424232	5	10572	1168	RIMKLA-202
ENST00000528606.5	0	0	0	0	0	16.7504	SLC25A22	chr11	792609	796250	7	734	525	SLC25A22-211
ENST00000419275.3	0	0	0	0	0	0	PPIAL4G	chr1	148482548	148483302	1	754	491	PPIAL4G-201
ENST00000674151.1	0	0	3.02034	0	0	0	TMEM30A	chr6	75252964	75284014	7	4098	721	TMEM30A-209
ENST00000677713.2	0	25.9602	0	0	0	5.2345	TRPM3	chr9	70529060	71121621	26	12294	5131	TRPM3-218
ENST00000529366.5	72.6705	99.2052	105.712	126.601	93.498	59.6733	ALKBH3	chr11	43882577	43919042	8	739	663	ALKBH3-204
ENST00000397763.5	350.14	127.02	20.1356	23.1097	0.973937	6.2814	COL6A2	chr21	46111450	46129808	27	3074	2727	COL6A2-203
ENST00000571584.1	64.1765	138.146	100.678	76.3625	53.5665	38.7353	COX11	chr17	54962903	54968703	3	1105	687	COX11-202
ENST00000439369.6	0	0	0	0	0	0	SCLT1	chr4	128884346	129093410	8	958	517	SCLT1-202
ENST00000603453.5	0	0	0	0	0	16.7504	DUSP22	chr6	292274	348954	6	798	304	DUSP22-206
ENST00000592765.5	0	0	0	0	5.84362	0	WDR88	chr19	33132090	33148804	6	645	487	WDR88-203
ENST00000545979.2	7.55018	8.34436	7.04746	23.1097	2.92181	8.3752	ETNK1	chr12	22625357	22626200	2	615	169	ETNK1-206
ENST00000329146.9	12280.4	6027.41	6976.98	7289.6	10755.2	10483.7	CRIP2	chr14	105474821	105480162	8	1170	616	CRIP2-201
ENST00000541068.6	0	0	0	0	0	0	BAZ2B	chr2	159446836	159616505	4	590	283	BAZ2B-214
ENST00000703146.1	211.405	289.271	371.502	481.285	318.477	299.413	NDFIP2	chr13	79481234	79556055	8	4512	716	NDFIP2-216
ENST00000274031.8	9367.88	12340.4	11414.9	15020.3	13856.2	13568.9	SETD7	chr4	139506038	139556219	8	6800	1090	SETD7-201
ENST00000360422.8	0	0	0	0	0	0	OPRM1	chr6	154039102	154091938	4	1733	1424	OPRM1-204
ENST00000530151.5	14.1566	16.6887	15.1017	2.00954	6.81756	16.7504	CELF1	chr11	47486774	47565520	5	578	283	CELF1-213
ENST00000690123.1	0	0	0	0	0	0	CUL2	chr10	35008551	35090331	19	3965	2028	CUL2-236
ENST00000642491.1	0	0	0	0	0	0	TBX4	chr17	61456464	61483997	8	2141	1630	TBX4-207
ENST00000695718.1	239.718	2.78145	153.03	41.1955	153.882	128.769	CASP1	chr11	105025561	105035147	9	1851	1087	CASP1-218
ENST00000555336.6	0	2.78145	2.01356	0	0	0	CLMN	chr14	95213225	95296243	7	711	394	CLMN-203
ENST00000430260.6	7.55018	5.56291	15.1017	4.01908	4.86968	4.1876	PTK2	chr8	140659073	140718734	11	1929	1076	PTK2-203
ENST00000543852.5	69.8391	88.0794	48.3254	79.3768	92.524	46.0636	KDM2B	chr12	121516347	121537616	5	1183	365	KDM2B-216
ENST00000415863.5	0	0	0	0	0	0	LCA5L	chr21	39428285	39445769	6	700	208	LCA5L-205
ENST00000574458.1	18.8754	16.6887	20.1356	21.1002	27.2702	19.8911	GPS2	chr17	7312661	7313270	2	521	216	GPS2-215
ENST00000528894.8	0	0	0	0	0	0	POU2F2	chr19	42095788	42132391	9	776	776	POU2F2-206
ENST00000512499.5	0	0	0	0	0	0	ADH4	chr4	99131631	99144238	7	939	767	ADH4-211
ENST00000608944.5	5.66263	0	0	0	0	0	SLC12A5	chr20	46029009	46037275	6	565	365	SLC12A5-208
ENST00000427946.5	0	0	0	0	0	0	NCAPH	chr2	96335796	96373707	17	2346	1800	NCAPH-202
ENST00000355264.9	2080.07	4404.9	4011.01	4732.46	3058.16	2948.07	AP3M1	chr10	74120255	74150828	9	4880	1246	AP3M1-201
ENST00000637217.1	27.3694	12.053	64.4339	5.02385	7.7915	17.7973	CACNB4	chr2	151832866	151974027	14	8174	1406	CACNB4-243
ENST00000554590.5	9.43772	12.053	74.5017	37.1765	21.4266	64.9078	FCF1	chr14	74713144	74732817	6	568	182	FCF1-206
ENST00000642734.1	3.77509	0	0	0	0	0	ARHGAP26	chr5	142771119	143224097	22	3901	2036	ARHGAP26-220
ENST00000344425.8	0	0	0	0	0	0	KCNQ2	chr20	63433678	63472655	8	1433	1171	KCNQ2-201
ENST00000521416.5	0	0	0	0	0	0	LCP2	chr5	170248300	170267296	13	1586	971	LCP2-206
ENST00000333640.12	369.959	309.669	345.325	389.851	425.61	314.07	POU6F1	chr12	51186936	51218062	11	5604	1823	POU6F1-201
ENST00000482669.1	0	0	0	0	0	0	RARRES2	chr7	150338625	150341660	5	558	485	RARRES2-205
ENST00000448040.2	0	0	0	0	0	0	TMEM250	chr9	136116804	136118438	2	586	96	TMEM250-203
ENST00000398208.3	684.235	445.033	644.339	807.835	770.384	688.86	WDR4	chr21	42849226	42879539	11	2095	1225	WDR4-202
ENST00000330125.10	452.067	3589.93	1190.01	3897.5	342.826	3280.98	EIF4ENIF1	chr22	31439367	31489842	19	3628	2937	EIF4ENIF1-201
ENST00000449105.8	1460.02	1759.73	1099.4	162.773	1312.87	1134.84	HNRNPLL	chr2	38561969	38602928	13	4131	1613	HNRNPLL-209
ENST00000647080.1	0	25.0331	3.02034	1.00477	0	0	CCDC82	chr11	96352787	96389921	10	2553	1478	CCDC82-219
ENST00000524416.1	283.132	470.993	205.383	378.798	166.543	498.324	FHIP1B	chr11	6216570	6234663	9	3318	2506	FHIP1B-203
ENST00000391588.3	0	0	0	0	0	0	KRTAP3-1	chr17	41008521	41009128	1	607	293	KRTAP3-1-201
ENST00000456677.1	21.7068	36.1589	24.1627	0	0	0	WDR53	chr3	196560996	196567310	2	614	479	WDR53-205
ENST00000334063.6	0	0	0	0	0	0	KRTAP19-3	chr21	30491462	30492013	1	551	242	KRTAP19-3-201
ENST00000437771.5	136.847	87.1522	204.376	172.82	199.657	348.618	BAG6	chr6	31642219	31652678	16	2391	2213	BAG6-245
ENST00000358741.4	10.3815	4.63576	0	0	0	0	NLGN3	chrX	71144841	71171201	8	3967	2537	NLGN3-201
ENST00000546542.1	0	0	0	0	24.3484	0	KRT8	chr12	52904676	52907060	2	763	538	KRT8-202
ENST00000595763.1	0	6.49006	0	8.03816	5.84362	20.938	ZNF497	chr19	58357439	58362825	4	788	324	ZNF497-203
ENST00000332503.6	10.3815	7.41721	0	0	11.6872	4.1876	HOXB4	chr17	48575507	48578350	2	2000	751	HOXB4-201
ENST00000600702.6	0	0	0	0	0	0	STXBP2	chr19	7637130	7647873	18	1689	1557	STXBP2-218
ENST00000588118.5	0	0	0	5.02385	0	0	DNMT1	chr19	10175540	10201192	8	965	758	DNMT1-213
ENST00000698750.1	403.935	305.96	435.935	447.122	1157.04	841.707	PPIP5K2	chr5	103120270	103203520	30	5917	3526	PPIP5K2-218
ENST00000484086.6	2.83132	0	0	0	0	15.7035	RFC5	chr12	118016704	118020960	6	625	413	RFC5-206
ENST00000409828.7	0	0	0	0	0	0	PAX3	chr2	222293630	222298746	4	1250	641	PAX3-208
ENST00000301328.9	2517.98	2067.55	4632.19	55.2623	1314.81	258.584	GLOD4	chr17	759330	782279	10	1799	929	GLOD4-201
ENST00000617339.4	1845.07	930.86	652.393	868.121	1350.85	1514.86	SHROOM1	chr5	132822161	132826678	8	3630	2549	SHROOM1-208
ENST00000266564.7	111.365	138.146	102.691	96.4579	90.5761	153.894	PEX5	chr12	7190361	7211480	15	3155	1878	PEX5-202
ENST00000681541.1	6.60641	0	0	4.01908	0	0	ATF6	chr1	161766515	161959658	16	2980	1798	ATF6-216
ENST00000611306.1	0	0	0	0	0	0	LRMDA	chr10	76036006	76058789	3	390	390	LRMDA-216
ENST00000380840.6	0	0	0	0	0	0	RCHY1	chr4	75481469	75514286	8	1727	655	RCHY1-202
ENST00000576864.1	0	0	0	1.00477	35.0617	2.0938	PLD2	chr17	4818593	4823434	7	719	582	PLD2-214
ENST00000533905.1	4.71886	0	5.0339	5.02385	9.73937	0	CLP1	chr11	57657752	57659873	2	551	396	CLP1-206
ENST00000422652.6	30.2007	13.9073	19.1288	8.03816	35.0617	10.469	BTBD18	chr11	57743514	57751819	3	3083	2134	BTBD18-201
ENST00000538059.5	0	0	0	0	1.94787	12.5628	NLRC5	chr16	57004486	57020769	3	279	56	NLRC5-209
ENST00000676457.1	0	0	0	0	0	0	KIF5A	chr12	57550105	57586592	28	5544	2964	KIF5A-232
ENST00000342192.9	12013.3	12753.9	12508.2	13031.9	13593.2	12188	UBE2L3	chr22	21567714	21624034	4	2857	458	UBE2L3-201
ENST00000539820.5	0	0	0	0	0	0	TPO	chr2	1413461	1439399	6	1151	517	TPO-215
ENST00000426856.1	833.351	637.88	597.02	762.62	1238.85	1609.08	CRIM1	chr2	36356443	36464655	4	663	663	CRIM1-203
ENST00000683890.1	170.823	169.669	180.214	125.596	149.986	131.909	ENSG00000288706	chrX	23783278	23783367	1	89	86	ENST00000683890
ENST00000552863.5	0	0	0	0	0	0	FAIM2	chr12	49870573	49897069	7	426	426	FAIM2-207
ENST00000403564.5	2163.13	1505.69	1642.06	1650.84	1973.2	1135.89	RPS7	chr2	3575325	3580919	7	757	576	RPS7-201
ENST00000672660.1	0	0	0	0	0	0	ANKDD1B	chr5	75611766	75671685	13	1956	1308	ANKDD1B-209
ENST00000571875.2	0	0	0	0	2.92181	0	HIC1	chr17	2054215	2056889	3	809	198	HIC1-203
ENST00000405954.2	167.991	155.761	279.885	221.049	117.846	175.879	DUSP28	chr2	240560357	240565256	2	4646	526	DUSP28-202
ENST00000586590.5	69.8391	54.7019	59.4	23.1097	83.7586	11.5159	TMEM205	chr19	11342778	11346268	4	673	564	TMEM205-205
ENST00000371933.8	1168.39	2474.57	2936.78	1954.28	2078.38	2140.91	EFCAB14	chr1	46675159	46719114	11	5806	1474	EFCAB14-201
ENST00000485569.1	33.032	23.1788	33.2237	44.2099	47.7229	47.1105	SEPTIN7	chr7	35890744	35903189	3	330	330	SEPTIN7-208
ENST00000528622.5	0	0	0	0	0	0	B3GNT6	chr11	77034398	77039915	3	565	363	B3GNT6-201
ENST00000546132.2	811.644	522.913	825.559	569.704	638.903	674.203	MTRFR	chr12	123233449	123256585	2	3020	356	MTRFR-208
ENST00000561366.1	2.83132	4.63576	3.02034	3.01431	4.86968	6.2814	IDH3A	chr15	78163716	78166473	2	387	133	IDH3A-223
ENST00000531842.1	0	0	0	0	0	0	USF1	chr1	161040209	161043342	9	711	644	USF1-210
ENST00000572258.5	89.6584	70.4635	170.146	56.2671	115.899	117.253	LDAF1	chr16	21158661	21179609	4	580	267	LDAF1-204
ENST00000302219.10	0	0	0	0	0	0	HSD17B13	chr4	87303789	87322886	6	2263	786	HSD17B13-201
ENST00000283916.11	0	0	0	0	0	0	TMPRSS11D	chr4	67820876	67884002	10	2777	1244	TMPRSS11D-201
ENST00000630495.2	0	1.8543	10.0678	0	0	0	PLCB1	chr20	8114507	8658555	10	749	404	PLCB1-219
ENST00000521613.5	155.722	219.735	178.2	135.644	162.647	189.489	CARD8	chr19	48211566	48255946	12	1891	1451	CARD8-221
ENST00000504933.1	0	0	0	0	0	0	GRK4	chr4	2963821	3040747	15	1956	1581	GRK4-206
ENST00000369849.9	0	0	0	0	0	0	INA	chr10	103277138	103290346	3	3248	1494	INA-201
ENST00000436759.6	2224.47	3853.24	2516.95	21866.8	3743.81	6219.63	PLEC	chr8	143915153	143976734	33	14754	13690	PLEC-208
ENST00000391864.7	18.8754	10.1987	0	0	30.192	23.0318	LIN7B	chr19	49114324	49118460	5	577	406	LIN7B-202
ENST00000322285.7	0	0	0	0	0	0	SV2C	chr5	76083414	76353939	13	2997	2016	SV2C-201
ENST00000389744.8	525.681	309.669	278.878	784.725	237.641	295.226	KLC1	chr14	103629227	103686917	15	3235	1667	KLC1-206
ENST00000671858.1	61.3452	134.437	51.3457	65.31	44.8011	70.1423	ABHD12	chr20	25300213	25317074	10	1589	876	ABHD12-211
ENST00000626419.2	0	22.2516	64.4339	3.01431	5.84362	0	IMPDH1	chr7	128392293	128410252	17	2845	1525	IMPDH1-217
ENST00000699686.1	0	0	0	42.2003	0	0	TINF2	chr14	24239662	24242359	4	1634	851	TINF2-218
ENST00000496930.5	16.9879	2.78145	49.3322	11.0525	39.9314	6.2814	LRRC37A	chr17	46292733	46337792	14	3846	2204	LRRC37A-203
ENST00000296734.6	13.2128	138.146	134.908	61.2909	11.6872	496.23	GPX8	chr5	55160169	55167071	2	3243	268	GPX8-201
ENST00000554397.5	17.9317	19.4702	0	10.0477	2.92181	0	LGMN	chr14	92718747	92748627	4	529	234	LGMN-208
ENST00000568826.1	26.4256	12.053	16.1085	26.124	18.5048	18.8442	METTL9	chr16	21612700	21655281	3	373	373	METTL9-208
ENST00000375840.9	10.3815	103.841	197.329	121.577	85.7065	162.269	STRADA	chr17	63702835	63741874	12	2197	1110	STRADA-203
ENST00000510291.5	198.192	0	0	0	0	0	IBTK	chr6	82171412	82240565	28	4081	3986	IBTK-209
ENST00000281172.10	2097.06	3113.37	66.4474	90.4292	408.08	608.249	EPS8	chr12	15620134	15789388	21	3880	2446	EPS8-201
ENST00000438307.6	719.154	329.139	86.583	91.434	143.169	936.975	HARS1	chr5	140673915	140691341	12	1777	1395	HARS1-204
ENST00000502213.6	0	0	0	35.1669	0	0	TLR1	chr4	38796283	38804376	3	2776	2357	TLR1-202
ENST00000586477.1	76.4456	14.8344	17.1152	36.1717	31.166	64.9078	ATG4D	chr19	10544283	10547075	3	625	625	ATG4D-205
ENST00000366839.8	2313.19	3923.71	2972.01	3255.45	2553.66	3304.01	SRP9	chr1	225777837	225790466	4	1592	243	SRP9-203
ENST00000412261.5	0.943772	7.41721	14.0949	14.0668	9.73937	26.1725	LDAH	chr2	20740052	20823122	4	562	475	LDAH-205
ENST00000442278.6	0	0	0	0	0	0	C2	chr6	31927496	31945671	16	2418	1844	C2-206
ENST00000380338.9	1305.24	2548.74	2070.95	2745.03	2029.68	1648.87	MLLT3	chr9	20341669	20622499	11	6713	1693	MLLT3-202
ENST00000545497.5	0	0	1.00678	0	0	0	BNC2	chr9	16418568	16870747	7	3743	2183	BNC2-210
ENST00000695418.1	0	0	0	0	0	0	LILRB4	chr19	54662985	54668718	12	2083	1332	LILRB4-211
ENST00000469772.5	0	12.053	1.00678	73.3482	22.4006	0	GTF2E1	chr3	120742732	120776660	3	500	385	GTF2E1-202
ENST00000563975.1	0	0	11.0746	14.0668	22.4006	30.3601	ATP2A1	chr16	28878861	28882551	4	541	337	ATP2A1-205
ENST00000594839.5	67.9516	38.0132	68.461	39.186	0	43.9698	ZNF274	chr19	58183921	58207089	3	541	310	ZNF274-205
ENST00000508238.5	0	0	0	0	0	0	UBE2D3	chr4	102801469	102868861	6	541	284	UBE2D3-222
ENST00000417606.3	41.526	88.0794	49.3322	42.2003	74.0192	65.9547	SRRM5	chr19	43612088	43614498	1	2410	2144	SRRM5-201
ENST00000641830.1	0	0.927152	1.00678	1.00477	0	0	MFSD8	chr4	127921467	127939886	5	634	339	MFSD8-250
ENST00000448225.5	0	0	0	0	0	0	EIF4E3	chr3	71679289	71754383	8	6201	349	EIF4E3-205
ENST00000553368.1	0	0	0	18.0858	0	26.1725	APEX1	chr14	20455245	20456031	3	301	123	APEX1-204
ENST00000504968.6	486.043	101.987	286.932	177.844	417.819	448.073	SEC24B	chr4	109433772	109539746	25	4041	3869	SEC24B-203
ENST00000354323.3	44.3573	78.8079	73.4949	36.1717	67.2017	35.5946	HRCT1	chr9	35906202	35907136	1	934	344	HRCT1-201
ENST00000368319.3	231.224	82.5165	116.786	161.768	285.364	270.1	KHDC4	chr1	155921385	155934373	10	1145	1142	KHDC4-201
ENST00000426530.2	182.148	135.364	260.756	181.863	170.439	157.035	PTPMT1	chr11	47565430	47571927	2	1012	451	PTPMT1-203
ENST00000636150.1	0	0	0	0	0	0	PCDH19	chrX	100350662	100406515	3	157	157	PCDH19-205
ENST00000444685.1	10.3815	0.927152	1.00678	0	5.84362	2.0938	CBX1	chr17	48075089	48100582	5	539	327	CBX1-204
ENST00000638378.1	0	0	0	0	0	0	CNTN2	chr1	205042968	205074928	23	4424	3098	CNTN2-212
ENST00000410019.3	0	0	0	0	0	0	CDCA7	chr2	173354872	173368070	8	1480	979	CDCA7-203
ENST00000638225.1	0	57.4834	0	0	0	0	MAPK10	chr4	86010395	86360222	14	8927	1267	MAPK10-234
ENST00000621326.4	0	0	0	0	0	0	DAPL1	chr2	158795317	158815993	5	666	397	DAPL1-204
ENST00000430686.2	23.5943	82.5165	55.3729	22.1049	16.5569	75.3768	MYB	chr6	135186018	135194686	7	1029	824	MYB-207
ENST00000353796.7	5.66263	3.70861	4.02712	0	0	108.878	RBAK	chr7	5045821	5067257	6	4119	2138	RBAK-201
ENST00000468463.5	1220.3	80.6622	920.196	70.3339	346.722	52.345	IP6K1	chr3	49726913	49786540	6	1809	817	IP6K1-204
ENST00000395647.6	0	0	0	0	0	0	SLC5A10	chr17	18952165	19020691	15	2125	1821	SLC5A10-204
ENST00000594490.6	0	0	0	0	0	308.835	COQ8B	chr19	40691514	40714938	14	2093	1541	COQ8B-206
ENST00000510408.5	439.798	1673.51	609.102	859.078	1040.16	414.572	ELF2	chr4	139058719	139084325	7	1958	1556	ELF2-206
ENST00000621267.4	4769.82	7242.91	5853.42	7357.93	6089.05	7019.46	HNRNPDL	chr4	82422565	82430225	8	4131	1253	HNRNPDL-208
ENST00000361908.8	1457.18	775.099	1962.21	2117.05	1509.6	1149.5	OPA1	chr3	193593186	193697811	30	6367	2962	OPA1-205
ENST00000240619.3	0	3.70861	4.02712	0	0	4.1876	TAS2R10	chr12	10825219	10826358	1	1139	920	TAS2R10-201
ENST00000507777.6	0	0	0	0	0	0	COPB2	chr3	139357406	139389676	22	3199	2610	COPB2-205
ENST00000343090.11	691.785	806.622	1604.81	557.647	3230.55	0	UBE4B	chr1	10032958	10181239	28	5877	3878	UBE4B-202
ENST00000440238.4	0	0	0	0	0	0	AIFM3	chr22	20967255	20981358	21	2313	1795	AIFM3-207
ENST00000560855.5	308.614	835.364	451.037	1071.08	658.381	436.557	EIF2AK4	chr15	39953975	40035591	34	4755	4245	EIF2AK4-210
ENST00000457734.7	346.364	911.39	870.864	1263	704.156	613.483	PLS1	chr3	142596393	142713664	16	3684	1872	PLS1-202
ENST00000656300.1	0	0	0	0	0	0	ADGRL4	chr1	78937962	79188483	5	569	349	ADGRL4-206
ENST00000344417.10	2249.01	2277.08	2315.59	1465.96	2483.54	1937.81	INTS15	chr7	6590021	6608726	6	2172	1341	INTS15-201
ENST00000676751.1	0	0	0	3.01431	0	0	CTSK	chr1	150796208	150808260	7	1516	984	CTSK-206
ENST00000606933.5	644.596	3471.26	2510.91	2201.45	3281.19	3120.81	TARS2	chr1	150487420	150507284	16	2146	1892	TARS2-213
ENST00000394015.3	14.1566	8.34436	6.04068	7.03339	11.6872	15.7035	KRTAP2-4	chr17	41065116	41065879	1	763	383	KRTAP2-4-201
ENST00000495931.1	0	0	0	0	0	0	PRRT4	chr7	128359375	128361685	2	812	616	PRRT4-205
ENST00000395999.5	0	0	0	0	0	0	NPFFR2	chr4	72039178	72148061	5	1861	1265	NPFFR2-204
ENST00000256759.8	48.1324	79.735	16.1085	0	46.749	47.1105	FST	chr5	53480629	53487134	6	2293	1026	FST-201
ENST00000557411.5	0	1.8543	0	3.01431	0	0	CEP128	chr14	80914316	80941719	4	524	59	CEP128-216
ENST00000352397.10	7267.99	1204.37	5319.82	1347.4	1721.92	4058.83	CYB5R3	chr22	42617840	42649392	9	2907	894	CYB5R3-201
ENST00000450000.5	14.1566	15.7616	49.3322	34.1622	52.5926	54.4388	CPSF7	chr11	61420035	61429922	5	569	433	CPSF7-208
ENST00000651699.1	2970.05	1883.04	1680.31	1951.26	2223.5	2320.98	STING1	chr5	139475638	139482361	7	1908	1131	STING1-217
ENST00000578356.1	32.0883	14.8344	24.1627	18.0858	30.192	21.9849	RFNG	chr17	82050415	82051573	4	645	180	RFNG-203
ENST00000469607.3	0	0	0	0	0	0	TPO	chr2	1484665	1542649	7	1260	1082	TPO-212
ENST00000206595.11	1185.38	2472.71	1876.64	2832.44	1390.78	1351.55	G2E3	chr14	30559158	30620064	15	5755	2104	G2E3-201
ENST00000504715.1	16.9879	50.0662	40.2712	38.1812	41.8793	38.7353	FNIP2	chr4	158832080	158859647	7	717	717	FNIP2-203
ENST00000550502.1	0	0	0	0	0	0	METTL7A	chr12	50924005	50929955	3	615	538	METTL7A-205
ENST00000233121.7	668.191	528.476	178.2	174.83	114.925	399.916	MAPRE3	chr2	26970637	27027219	7	1883	837	MAPRE3-201
ENST00000301459.5	291.626	143.708	104.705	177.844	243.484	220.896	RCOR2	chr11	63911230	63917164	12	2903	1557	RCOR2-201
ENST00000355803.8	624.777	494.172	315.122	374.779	557.092	184.254	UBE2I	chr16	1308880	1327018	7	3246	468	UBE2I-202
ENST00000403425.5	1277.87	577.615	567.824	442.099	880.439	733.877	SERF2	chr15	43792368	43794046	3	687	133	SERF2-205
ENST00000438387.6	0	0	0	0	0	0	CSHL1	chr17	63909605	63911236	4	562	413	CSHL1-204
ENST00000698142.1	2122.54	0	0	0	0	1670.85	STAT1	chr2	190968694	191014158	24	4474	2168	STAT1-232
ENST00000423897.7	0	0	0	0	0	0	GNAS	chr20	58853266	58900410	4	2644	2186	GNAS-217
ENST00000620739.4	6608.29	3748.47	6999.13	5579.48	6316.96	7459.16	TP53	chr17	7668402	7687538	11	2568	1054	TP53-225
ENST00000646439.1	0	46.3576	1695.42	0	0	0	ABCC4	chr13	95021554	95301319	30	3833	3804	ABCC4-216
ENST00000444840.6	201.023	127.947	57.3864	180.858	190.892	84.7989	MRPS25	chr3	15051717	15065317	3	1278	384	MRPS25-203
ENST00000586786.1	0	0	0	0	0	0	DMAC2	chr19	41433627	41440717	4	558	301	DMAC2-205
ENST00000672548.1	0	0	0	0	10.7133	0	TNK2	chr3	195863364	195876769	7	2843	1645	TNK2-216
ENST00000416496.6	1200.48	227.152	155.044	55.2623	1655.69	1154.73	E2F7	chr12	77021248	77065563	12	5285	2173	E2F7-202
ENST00000253928.14	5975.02	2469	3917.38	1948.25	4277.53	3686.13	FLYWCH1	chr16	2911931	2951208	10	5033	2140	FLYWCH1-201
ENST00000426664.6	135.903	0	135.915	0	100.316	120.393	TMCC1	chr3	129647794	129893576	6	5478	1613	TMCC1-202
ENST00000372188.5	128.353	111.258	93.6305	116.553	175.309	93.1741	PRXL2A	chr10	80407829	80432108	6	823	682	PRXL2A-204
ENST00000369515.6	0	0	0	0	7.7915	0	TSPAN2	chr1	115050356	115089500	7	786	581	TSPAN2-201
ENST00000510968.5	26.4256	27.8145	0	0	35.0617	0	RWDD4	chr4	183640460	183659151	6	1545	274	RWDD4-205
ENST00000518166.5	0	0	0	0	0	0	NCALD	chr8	101719280	102124334	4	566	349	NCALD-207
ENST00000374393.4	0	0	0	0	10.7133	0	RCAN3	chr1	24514373	24535279	2	380	343	RCAN3-201
ENST00000558984.1	0	0	0	0	0	0	BMP4	chr14	53949741	53953455	3	1702	1222	BMP4-205
ENST00000568358.1	0	0	0	0	0	0	HERPUD1	chr16	56935402	56943548	4	747	323	HERPUD1-213
ENST00000601912.5	196.305	369.933	209.41	174.83	155.83	236.599	VRK3	chr19	49981654	50020649	11	1657	1076	VRK3-225
ENST00000520045.5	276.525	298.543	243.641	219.04	246.406	170.645	PTK2	chr8	140879482	141001285	4	598	349	PTK2-219
ENST00000505904.1	2.83132	0	0	6.02862	9.73937	8.3752	ZBTB47	chr3	42658814	42665854	7	2449	874	ZBTB47-202
ENST00000458602.6	0	0	0	0	0	0	SLAMF7	chr1	160739057	160754814	5	2444	559	SLAMF7-207
ENST00000430981.1	27.3694	26.8874	100.678	71.3386	40.9054	48.1574	SETMAR	chr3	4303361	4314402	2	1669	1093	SETMAR-206
ENST00000520346.1	0	0	0	0	0	0	NCALD	chr8	101719397	101790958	3	485	232	NCALD-213
ENST00000449239.5	107.59	251.258	292.973	369.755	129.534	90.0334	SEPTIN2	chr2	241324154	241337716	6	593	514	SEPTIN2-222
ENST00000442421.5	6.60641	5.56291	7.04746	15.0715	0	0	TRIM13	chr13	49995888	50012327	4	688	386	TRIM13-205
ENST00000376162.7	0	0	0	0	0	0	ITGBL1	chr13	101489952	101716443	10	1997	1193	ITGBL1-201
ENST00000241356.5	9.43772	0	0	5.02385	0	0	ADORA3	chr1	111499429	111503633	2	1755	952	ADORA3-201
ENST00000360830.9	0	65.8278	78.5288	0	0	1.0469	RPS24	chr10	78033863	78040697	7	530	388	RPS24-201
ENST00000474471.7	0	0	0	0	0	0	C16orf89	chr16	5044122	5065971	9	1820	1293	C16orf89-203
ENST00000547992.5	53.795	9.27152	15.1017	36.1717	38.9575	34.5477	TSPAN31	chr12	57745023	57750211	4	3430	374	TSPAN31-206
ENST00000638820.1	0	0	5.0339	6.02862	3.89575	0	SCN8A	chr12	51590925	51723140	12	3347	2266	SCN8A-215
ENST00000643296.1	14.1566	203.046	3.02034	324.541	4.86968	10.469	SMARCA4	chr19	10960957	11062276	34	5529	4818	SMARCA4-223
ENST00000376145.8	1041.92	568.344	581.918	190.906	625.268	547.528	NFKBIL1	chr6	31547613	31558829	4	1397	1094	NFKBIL1-201
ENST00000587230.6	500.199	517.351	710.786	516.451	442.167	619.764	STX10	chr19	13144058	13150375	8	1296	739	STX10-204
ENST00000619609.1	0	0	0	0	1.94787	0	PADI6	chr1	17372196	17401699	16	2380	2066	PADI6-201
ENST00000643137.1	0	0	0	1.00477	0	0	TRMU	chr22	46336145	46357016	10	1623	1014	TRMU-220
ENST00000413196.6	56.6263	84.3708	111.753	12.0572	0	19.8911	DHX58	chr17	42107693	42112486	7	1276	902	DHX58-202
ENST00000552295.5	0	0	0	0	0	0	BEST3	chr12	69671573	69694072	5	715	479	BEST3-211
ENST00000535724.6	0	0	0	33.1574	85.7065	0	AIFM1	chrX	130129362	130165664	17	2231	962	AIFM1-209
ENST00000273308.9	10292.8	6964.76	7152.16	6194.4	8380.73	8234.91	CNPY2	chr12	56309844	56315988	6	1444	541	CNPY2-201
ENST00000370366.1	0	0	0	0	0	0	DIDO1	chr20	62905006	62914406	6	2377	1627	DIDO1-203
ENST00000370017.9	0	5.56291	0	0	0	7.3283	FNDC7	chr1	108712908	108742749	13	3077	2187	FNDC7-201
ENST00000420468.6	0	0	0	0	0	0	GRP	chr18	59220266	59230621	3	576	420	GRP-202
ENST00000612687.4	105.702	0	0	493.342	694.417	1410.17	HYOU1	chr11	119044192	119057157	25	4335	2787	HYOU1-216
ENST00000417167.2	6.60641	12.9801	117.793	6.02862	6.81756	5.2345	MED4	chr13	48077171	48095068	8	903	708	MED4-203
ENST00000439482.6	0	0	0	0	0	0	TTC39A	chr1	51287347	51330550	18	2704	1818	TTC39A-211
ENST00000355173.7	0	0	0	0	0	0	BEGAIN	chr14	100537147	100569794	7	2669	1773	BEGAIN-201
ENST00000642128.1	0	0	0	0	0	0	OR4C15	chr11	55554469	55555419	1	950	947	OR4C15-202
ENST00000403952.3	1.88754	6.49006	0	4.01908	8.76543	187.395	DNAAF5	chr7	768475	786044	6	1901	834	DNAAF5-202
ENST00000512680.5	0	0	0	0	0	0	ANAPC10	chr4	145053679	145097751	5	500	374	ANAPC10-213
ENST00000508538.1	0.943772	2.78145	0	0	0	3.1407	CCDC110	chr4	185445485	185458366	3	464	370	CCDC110-207
ENST00000520734.5	0	67.6821	0	188.897	288.285	97.3617	ANGPT1	chr8	107251512	107336522	8	1518	888	ANGPT1-206
ENST00000403843.5	0	0	0	0	0	0	ZNF683	chr1	26361634	26372735	7	1663	1566	ZNF683-202
ENST00000595510.1	12.269	15.7616	1.00678	5.02385	6.81756	17.7973	FLT3LG	chr19	49474602	49482391	8	1293	455	FLT3LG-204
ENST00000534311.1	0	0	0	0	0	0	CDHR5	chr11	621397	624955	6	544	491	CDHR5-210
ENST00000576017.1	33.9758	23.1788	29.1966	32.1526	29.2181	27.2194	TMEM256	chr17	7402983	7404039	3	508	76	TMEM256-203
ENST00000379846.5	13.2128	0	132.895	65.31	269.781	0	CSAD	chr12	53157694	53180596	12	1950	1028	CSAD-202
ENST00000484818.6	0	0	0	0	98.3676	0	MTMR2	chr11	95835290	95923805	17	2082	1700	MTMR2-209
ENST00000634126.1	3.77509	24.1059	24.1627	3.01431	0	12.5628	STMN3	chr20	63643756	63657682	3	602	256	STMN3-205
ENST00000544570.5	112.309	105.695	0	75.3577	73.0453	177.973	PDE2A	chr11	72577154	72642460	30	3089	2772	PDE2A-226
ENST00000533786.5	0	0	0	0	0	0	TSPAN18	chr11	44726465	44919318	7	719	434	TSPAN18-213
ENST00000334528.13	0	2757.35	2452.51	1511.17	2500.1	2665.41	FMN1	chr15	32765546	33067884	17	12338	3571	FMN1-202
ENST00000377051.2	3550.47	3254.3	3966.71	3331.82	3474.03	3206.65	GZF1	chr20	23364384	23373045	5	4735	2128	GZF1-202
ENST00000588665.5	11.3253	37.0861	8.05423	30.1431	18.5048	13.6097	ABCA5	chr17	69313285	69327244	5	555	112	ABCA5-207
ENST00000677847.1	0	0	0	0	0	0	HNRNPA1	chr12	54283812	54283967	2	94	94	HNRNPA1-248
ENST00000514071.1	0	34.3046	14.0949	21.1002	9.73937	1.0469	WDFY3	chr4	84841192	84850015	3	237	237	WDFY3-211
ENST00000369314.2	1951.72	2444.9	1980.33	2165.28	2016.05	1864.53	POLR3GL	chr1	145964690	145978848	8	1170	647	POLR3GL-202
ENST00000372789.6	0	0	0	0	0	0	WFDC5	chr20	45109463	45115174	4	1005	365	WFDC5-202
ENST00000418588.6	1587.42	690.728	459.091	372.769	202.579	905.568	DAG1	chr3	49470136	49533486	4	3437	2683	DAG1-202
ENST00000463537.5	0	0	0	0	0	0	CAMKV	chr3	49857989	49869931	11	2807	1292	CAMKV-202
ENST00000374765.9	0	0	0	0	0	0	RAP1GAP	chr1	21596221	21669357	25	3297	1968	RAP1GAP-205
ENST00000451248.5	22.6505	0	4.02712	0	0	32.4539	CBS	chr21	43053755	43058941	5	568	440	CBS-207
ENST00000507249.5	0	59.3377	39.2644	66.3148	12.6612	886.724	PLK4	chr4	127880929	127898800	16	3179	2711	PLK4-203
ENST00000537713.5	262.369	173.377	4339.22	4716.39	3658.11	3105.1	HADHB	chr2	26244748	26290464	15	2127	1363	HADHB-208
ENST00000622567.4	0	0	0	907.307	4.86968	0	FAM107B	chr10	14518559	14572189	4	3506	390	FAM107B-229
ENST00000523533.5	4.71886	12.053	52.3525	100.477	5.84362	8.3752	STAU2	chr8	73527369	73582830	3	802	483	STAU2-224
ENST00000495063.6	24.5381	31.5232	64.4339	154.734	123.69	179.02	ABI3BP	chr3	100816011	100993453	39	3675	2955	ABI3BP-215
ENST00000289749.6	0	0	0	0	0	0	NBL1	chr1	19643232	19657129	4	727	644	NBL1-201
ENST00000337304.2	1143.85	773.244	767.166	622.957	921.344	752.721	ATF4	chr22	39520564	39522683	2	2017	1051	ATF4-201
ENST00000641525.1	0	8.34436	0	0	0	0	OR11H4	chr14	20242739	20243820	1	1081	941	OR11H4-202
ENST00000567380.5	0	0	0	0	4.86968	0	RAB27A	chr15	55223916	55270874	6	695	436	RAB27A-209
ENST00000339176.8	0	0	0	0	0	0	NRN1L	chr16	67884885	67886368	3	623	492	NRN1L-201
ENST00000330115.3	125.522	62.1192	133.902	162.773	144.143	189.489	TMEM44	chr3	194622548	194633689	5	1273	336	TMEM44-201
ENST00000677439.1	1510.98	1662.38	1537.35	1811.6	1265.14	1571.4	GBF1	chr10	102245521	102382885	40	6312	5490	GBF1-234
ENST00000698449.1	30.2007	16.6887	304.047	1.00477	0.973937	605.108	TAP2	chr6	32828605	32838739	13	2473	2079	TAP2-208
ENST00000429915.1	89.6584	0	17.1152	100.477	71.0974	20.938	WDFY1	chr2	223894290	223945357	6	713	640	WDFY1-202
ENST00000568882.1	0	0	0	0	0	0	ACSM2B	chr16	20555443	20576427	4	541	183	ACSM2B-214
ENST00000507717.5	12.269	9.27152	0	0	0	0	USP45	chr6	99464636	99503773	8	707	565	USP45-210
ENST00000398706.6	12.269	23.1788	18.122	25.1192	1.94787	9.4221	ZSWIM8	chr10	73785624	73801797	26	6036	5500	ZSWIM8-201
ENST00000448417.1	0	0	27.183	0	0	0	IGSF8	chr1	160093710	160098943	4	1055	901	IGSF8-203
ENST00000589918.5	0	0	0	0	1.94787	0	FUT3	chr19	5842891	5851471	3	2179	1082	FUT3-209
ENST00000562370.5	653.09	269.801	373.515	195.93	736.296	591.498	CAPN15	chr16	527717	547392	3	939	553	CAPN15-202
ENST00000416810.7	895.64	826.092	853.749	658.124	551.248	726.548	CCDC32	chr15	40553099	40565042	4	1505	552	CCDC32-202
ENST00000555452.1	6926.34	6465.03	13323.7	9375.5	9966.3	11112.8	ZFYVE26	chr14	67760782	67816587	35	7274	6641	ZFYVE26-207
ENST00000543637.1	16.0441	34.3046	96.6508	44.2099	9.73937	45.0167	NUP43	chr6	149738766	149746535	5	571	531	NUP43-206
ENST00000525198.1	43.4135	5.56291	2.01356	38.1812	23.3745	33.5008	EPB41L2	chr6	130869852	130880901	6	975	669	EPB41L2-210
ENST00000531455.5	2642.56	3625.16	1926.98	11306.7	5639.1	1884.42	ADAM15	chr1	155051351	155062669	21	2657	2451	ADAM15-228
ENST00000591952.5	233.112	195.629	373.515	191.911	134.403	185.301	AFMID	chr17	78187362	78207329	3	579	249	AFMID-214
ENST00000597342.5	12.269	0	82.5559	51.2432	72.0713	29.3132	ZNF814	chr19	57850320	57888958	4	644	335	ZNF814-209
ENST00000348956.7	0	0	0	0	0	8.3752	CKB	chr14	103519667	103522830	8	1412	1136	CKB-201
ENST00000575903.5	0	0	0	0	0	0	SHBG	chr17	7630152	7633372	8	1188	1144	SHBG-215
ENST00000683755.1	0	0	0	0	0	0	RAB18	chr10	27504312	27539185	7	1793	390	RAB18-233
ENST00000521728.5	9.43772	0	0	0	14.6091	3.1407	DCTN4	chr5	150731064	150743159	5	656	272	DCTN4-213
ENST00000378536.5	7852.19	6350.99	7007.18	6918.84	8219.05	8253.76	SKI	chr1	2228319	2310213	7	6076	2177	SKI-201
ENST00000512108.1	0	0	0	0	0	0	LGI2	chr4	24999767	25030665	7	760	760	LGI2-202
ENST00000383680.4	0	0	0	0	0	0	BTLA	chr3	112466108	112499358	4	722	719	BTLA-202
ENST00000625626.1	172.71	2.78145	36.2441	5.02385	3.89575	33.5008	FAM120B	chr6	170306758	170405642	9	1785	719	FAM120B-204
ENST00000407816.7	0	858.542	655.413	854.054	0	1.0469	CFAP36	chr2	55519690	55545079	10	1115	929	CFAP36-205
ENST00000361056.4	0	0	0	0	0	0	MEPE	chr4	87832969	87846792	4	1978	1572	MEPE-201
ENST00000354911.9	694.616	2699.87	911.135	1791.5	1447.27	686.766	WAC	chr10	28533118	28623112	14	5898	1927	WAC-203
ENST00000603289.5	126.465	75.0993	73.4949	113.539	76.941	170.645	DNAJC8	chr1	28199456	28205350	5	478	312	DNAJC8-206
ENST00000552985.5	0	0	0	0	0	0	TPCN1	chr12	113221080	113266329	5	757	640	TPCN1-223
ENST00000618052.2	0	0	0	5.02385	7.7915	0	H3C7	chr6	26250142	26250635	1	493	407	H3C7-201
ENST00000696182.1	0	130.728	436.942	0	249.328	0	EXTL3	chr8	28701503	28756561	5	6459	491	EXTL3-219
ENST00000294244.9	9787.86	6458.54	6465.54	6394.35	7027.93	6746.22	SPINDOC	chr11	63813456	63827716	6	1948	1137	SPINDOC-201
ENST00000532254.1	41.526	59.3377	90.6101	33.1574	31.166	38.7353	NPIPB6	chr16	28342555	28363508	7	2009	1268	NPIPB6-201
ENST00000533861.5	617.227	188.212	238.607	362.722	565.857	624.999	TMEM179B	chr11	62787415	62790246	4	793	428	TMEM179B-205
ENST00000604604.1	0	7.41721	0	0	0	0	MORC4	chrX	106813871	106993340	2	2025	110	MORC4-204
ENST00000469404.1	0	0	0	0	0	0	NCK1	chr3	136930470	136949823	3	2400	936	NCK1-204
ENST00000433022.1	0	11.1258	0	0	0	0	SUCLA2	chr13	47954453	48001273	4	463	459	SUCLA2-201
ENST00000673765.1	38.6947	83.4436	135.915	91.434	72.0713	67.0016	PROX2	chr14	74852871	74876154	5	3923	1092	PROX2-203
ENST00000684484.1	0	0	0	0	0	0	MAB21L3	chr1	116111399	116138149	7	6187	1080	MAB21L3-204
ENST00000444136.6	0	0	0	0	4.86968	5.2345	TDRD5	chr1	179591832	179691272	18	3727	3088	TDRD5-204
ENST00000266066.4	13.2128	0	0	4.01908	0	4.1876	SFRP5	chr10	97766751	97771999	3	1880	948	SFRP5-201
ENST00000554823.1	0	0	0	0	0	0	SYNDIG1L	chr14	74405894	74409806	3	2417	711	SYNDIG1L-202
ENST00000279392.8	3832.66	3374.83	3301.23	3789.99	3558.77	3617.04	HIRIP3	chr16	29992330	29995617	7	2553	1661	HIRIP3-201
ENST00000371781.4	0	0	0	0	0	0	LCN1	chr9	135521440	135526540	7	780	522	LCN1-202
ENST00000675433.1	0	0	0	0	0	0	KIF5A	chr12	57583101	57586633	2	1141	75	KIF5A-214
ENST00000357585.4	49.0762	51.9205	25.1695	16.0763	8.76543	57.5795	SSTR2	chr17	73165010	73176633	2	7683	1106	SSTR2-201
ENST00000438518.6	29.2569	0.927152	5.0339	0	11.6872	13.6097	HDAC6	chrX	48801396	48806949	7	2165	433	HDAC6-207
ENST00000556394.2	100.04	12.053	0	0	0	300.46	POMT2	chr14	77274967	77320860	17	4365	1774	POMT2-215
ENST00000635846.1	0	0	0	0	0	0	CDC73	chr1	193122180	193253325	14	3973	1336	CDC73-204
ENST00000674278.1	221.786	152.053	203.369	127.606	203.553	203.098	CAPZB	chr1	19374048	19385564	2	4664	173	CAPZB-211
ENST00000700519.1	157.61	2185.3	1892.75	3800.04	194.787	1486.6	BIRC6	chr2	32357162	32619571	74	16107	14437	BIRC6-215
ENST00000649368.1	4338.52	2974.3	2814.96	2262.74	2317.97	2531.4	COL9A3	chr20	62817050	62841159	32	2465	2020	COL9A3-214
ENST00000559370.5	0	0	20.1356	0	0	0	ANXA2	chr15	60364476	60397986	6	515	193	ANXA2-220
ENST00000416007.9	489.818	811.258	547.688	675.205	478.203	288.944	MBIP	chr14	36298564	36320637	9	1594	1023	MBIP-203
ENST00000681697.1	1236.34	0	0	381.812	128.56	0	ACSL3	chr2	222861168	222944609	18	5506	2146	ACSL3-235
ENST00000424086.5	241.606	145.563	223.505	289.374	167.517	394.681	TMEM177	chr2	119679167	119682118	2	1736	932	TMEM177-204
ENST00000531743.5	11787.7	6693.11	7640.45	6262.73	8882.31	7557.57	FAU	chr11	65120630	65122057	4	693	395	FAU-209
ENST00000631816.1	0	0	0	0	0	0	CELF2	chr10	11005377	11330658	14	1789	1529	CELF2-210
ENST00000377365.4	3437.22	4422.51	4076.45	4213	4622.3	4291.24	INSYN2B	chr5	169861303	169980495	4	5711	1602	INSYN2B-201
ENST00000394850.6	3.77509	1.8543	0	0	0	6.2814	TTC7A	chr2	46941286	47075324	21	4285	2625	TTC7A-202
ENST00000558808.5	2.83132	24.1059	7.04746	27.1288	7.7915	2.0938	LRRC49	chr15	70936535	70984258	5	580	285	LRRC49-213
ENST00000424834.6	402.991	0	0	0	0	0	SPATA13	chr13	23979805	24307069	15	8588	3819	SPATA13-206
ENST00000300187.11	0	0	0	0	0	0	MS4A14	chr11	60396459	60417756	5	2903	2032	MS4A14-201
ENST00000471027.1	19.8192	6.49006	19.1288	6.02862	6.81756	12.5628	SCG5	chr15	32643623	32691909	4	655	644	SCG5-204
ENST00000442822.6	0	0	0	0	0	0	TSBP1	chr6	32288526	32371899	26	1670	1378	TSBP1-202
ENST00000487081.1	80.2206	0	0	88.4197	7.7915	4.1876	KRBOX4	chrX	46448233	46473594	6	1241	290	KRBOX4-207
ENST00000375261.8	21.7068	25.0331	29.1966	52.248	37.9835	59.6733	SLC25A19	chr17	75272981	75289449	7	1479	784	SLC25A19-202
ENST00000574051.5	0	0	0	0	0	0	SPATA22	chr17	3448812	3469315	6	666	623	SPATA22-211
ENST00000517374.5	0	0	1289.68	0	0	0	ADAM19	chr5	157477304	157502822	12	1835	1454	ADAM19-202
ENST00000414665.5	315.22	174.304	310.088	156.744	134.403	115.159	MBOAT7	chr19	54180859	54189295	6	870	763	MBOAT7-204
ENST00000568584.6	0	0	0	0	0	0	TUBB8	chr10	46888	49296	4	1558	1328	TUBB8-206
ENST00000453080.5	27.3694	0	9.06101	2.00954	0	0	PPIP5K1	chr15	43582896	43590155	5	791	397	PPIP5K1-215
ENST00000371600.7	9185.74	5441.45	6454.46	6000.48	6625.69	6702.25	NPDC1	chr9	137039470	137044092	8	2179	1201	NPDC1-201
ENST00000355665.7	1191.98	823.311	1120.55	1437.82	1120.03	1929.44	YTHDC1	chr4	68313321	68350089	16	3228	2111	YTHDC1-202
ENST00000436220.5	0	0	0	0	0	0	GNB2	chr7	100673745	100679148	9	1470	881	GNB2-209
ENST00000376955.8	33.9758	40.7947	44.2983	38.1812	0	0	ACBD4	chr17	45135694	45142959	10	1443	795	ACBD4-202
ENST00000691665.1	0	0	0	0	0	0	SNAP25	chr20	10218830	10308258	9	3011	611	SNAP25-218
ENST00000557277.5	4.71886	31.5232	30.2034	24.1145	21.4266	15.7035	MAX	chr14	65076462	65102690	6	722	288	MAX-217
ENST00000542031.6	382.228	9.27152	11.0746	21.1002	9.73937	12.5628	BCAR1	chr16	75229453	75248240	7	2839	2597	BCAR1-208
ENST00000492586.1	1311.84	1170.07	924.223	1077.11	1210.6	1013.4	MECOM	chr3	169112788	169128034	5	960	960	MECOM-216
ENST00000396330.6	19.8192	89.9337	65.4407	79.3768	74.0192	41.876	SNX16	chr8	81799587	81842286	9	3443	1025	SNX16-203
ENST00000375128.5	676.685	786.224	658.434	734.486	608.711	710.845	XPA	chr9	97674909	97697340	6	1394	813	XPA-201
ENST00000368100.1	0	3.70861	10.0678	0	1.94787	0	VSIG8	chr1	159854316	159862657	7	1811	1235	VSIG8-201
ENST00000660083.1	0	0	0	0	0	0	CCDC30	chr1	42463294	42654415	18	3227	2114	CCDC30-227
ENST00000525532.5	0	0	0	0	0	0	SORL1	chr11	121566725	121629684	28	3808	3447	SORL1-204
ENST00000651289.1	77.3893	0	1.00678	12.0572	0.973937	57.5795	DST	chr6	56458058	56482089	13	2810	1860	DST-236
ENST00000402468.3	22.6505	11.1258	41.278	12.0572	42.8532	15.7035	C1GALT1	chr7	7234320	7238964	2	928	925	C1GALT1-202
ENST00000435364.8	179.317	0	511.444	0	267.833	208.333	KAT14	chr20	18138206	18188387	11	3913	2336	KAT14-202
ENST00000623402.1	0.943772	309.669	396.671	278.321	338.93	11.5159	SCARF2	chr22	20424815	20437826	11	3237	2602	SCARF2-203
ENST00000419301.1	0	0	0	0	0	0	CDK18	chr1	205504802	205527825	9	940	843	CDK18-202
ENST00000393712.7	0	0	0	0	0	0	NAA10	chrX	153929921	153934958	8	900	544	NAA10-205
ENST00000552550.5	301.063	140	248.674	0	102.263	231.365	PXN	chr12	120222863	120224750	4	584	93	PXN-219
ENST00000536287.2	0	0	0	0	0	0	RHBDL3	chr17	32267804	32324656	7	4463	912	RHBDL3-203
ENST00000260956.9	7106.6	8953.5	7290.09	7294.63	6435.78	7052.96	SSB	chr2	169798871	169812064	12	1638	1213	SSB-201
ENST00000471166.1	185.923	2196.42	104.705	3500.62	281.468	171.692	TNPO3	chr7	128957223	129054883	22	2997	2849	TNPO3-202
ENST00000395322.3	0	0	0	0	0	0	CTXN3	chr5	127653049	127658630	3	1455	242	CTXN3-202
ENST00000391769.2	662.528	310.596	136.922	365.736	150.96	110.971	MYADM	chr19	53869406	53876435	3	3183	965	MYADM-203
ENST00000639150.1	0	0	181.22	254.207	189.918	305.695	KANSL1	chr17	46033080	46224693	13	1802	1559	KANSL1-223
ENST00000371756.4	7786.12	5900.39	5979.26	5573.46	6603.29	5715.02	UBAC1	chr9	135932969	135961373	10	1850	1205	UBAC1-201
ENST00000611967.4	0	0	0	0	0	0	PCSK6	chr15	101346373	101489697	15	3321	1941	PCSK6-215
ENST00000651185.1	0	0	0	0	0	0	PRDM1	chr6	106048534	106109939	7	5063	2361	PRDM1-209
ENST00000645440.1	21.7068	77.8807	48.3254	25.1192	11.6872	14.6566	RPS24	chr10	78033836	78040701	7	576	388	RPS24-216
ENST00000233545.6	281.244	411.655	26.1763	220.044	31.166	302.554	MPV17	chr2	27309492	27322564	7	991	521	MPV17-201
ENST00000534025.6	1052.31	445.96	498.356	424.013	929.136	494.137	TMEM9B	chr11	8947202	8964442	5	1839	589	TMEM9B-205
ENST00000564781.1	0	6.49006	4.02712	17.0811	0	5.2345	DUS2	chr16	68023329	68049533	4	536	153	DUS2-205
ENST00000456197.2	0	7.41721	0	0	302.894	0	TRRAP	chr7	98878532	99013241	73	12602	11547	TRRAP-206
ENST00000604841.5	12764.5	14696.3	8691.53	17206.7	13441.3	14309	TAF15	chr17	35809489	35847234	16	2124	1751	TAF15-210
ENST00000510794.5	0	0	0	9.04292	0	0	MAEA	chr4	1309443	1339384	9	1598	1176	MAEA-213
ENST00000688816.1	0	0	0	0	0	0	DNAAF6	chrX	107206611	107244247	6	1574	421	DNAAF6-204
ENST00000683300.1	3.77509	12.9801	3.02034	3.01431	3.89575	10.469	POMT2	chr14	77296164	77304800	2	217	217	POMT2-246
ENST00000393955.6	0	0	0	3.01431	2.92181	0	PC	chr11	66848513	66907901	21	3983	3514	PC-201
ENST00000457083.1	0	0	0	0	0	0	PRODH	chr22	18922880	18936266	4	487	487	PRODH-210
ENST00000521064.5	0.943772	2.78145	3.02034	2.00954	0	2.0938	DGLUCY	chr14	91125539	91170122	5	539	374	DGLUCY-218
ENST00000502871.5	27.3694	616.556	231.559	627.981	624.294	378.978	BMP2K	chr4	78776378	78879969	14	3181	1972	BMP2K-203
ENST00000301522.3	5.66263	0	0	0	0	0	PRDX2	chr19	12796823	12801800	6	919	589	PRDX2-201
ENST00000558013.5	2278.27	1492.71	2277.33	7183.1	1981.96	1490.78	LDLR	chr19	11089478	11131812	18	3126	2556	LDLR-207
ENST00000397545.9	131.184	0	95.644	0	0	0	CCDC40	chr17	80036642	80100613	20	4268	3406	CCDC40-204
ENST00000643604.1	0	0	0	1.00477	0	0	EPB41	chr1	28914572	29072173	18	5414	2329	EPB41-218
ENST00000699348.1	0	0	0	0	0	0	NFE2L2	chr2	177230477	177392682	8	2488	1807	NFE2L2-244
ENST00000580050.1	0	0	0	0	0	0	NFE2L1	chr17	48054587	48056588	3	473	333	NFE2L1-211
ENST00000423392.5	0	0	0	0	0	0	RGL4	chr22	23691306	23698978	12	2321	1596	RGL4-203
ENST00000664003.1	10.3815	1.8543	0	16.0763	15.583	0	DMBT1	chr10	122598849	122602120	3	603	603	DMBT1-216
ENST00000356731.9	1467.57	791.787	5059.07	3657.36	4442.13	4543.54	HNRNPH1	chr5	179614179	179624669	13	3654	1335	HNRNPH1-202
ENST00000374169.7	8610.03	8921.05	8042.15	9091.15	9239.74	8221.3	POLE3	chr9	113407235	113410382	4	2105	437	POLE3-201
ENST00000651623.1	140.622	789.006	748.037	174.83	1234.95	1008.16	H2AZ1	chr4	99948088	99950280	5	863	376	H2AZ1-207
ENST00000405679.4	0	0	0	0	0	0	GAGE12D	chrX	49541733	49549094	5	556	347	GAGE12D-201
ENST00000368934.1	50.0199	190.993	61.4135	101.482	30.192	45.0167	PRUNE1	chr1	151024742	151035711	4	2210	651	PRUNE1-202
ENST00000356079.9	6635.66	6638.4	6529.97	6604.35	6291.63	6223.82	CYP20A1	chr2	203239018	203306026	13	10539	1373	CYP20A1-201
ENST00000437172.6	5.66263	5.56291	16.1085	2.00954	3.89575	5.2345	BTD	chr3	15601801	15645715	6	2091	1566	BTD-205
ENST00000551404.6	344.477	521.059	503.39	497.361	447.037	469.011	MAPKAPK5	chr12	111842626	111893161	14	1616	1405	MAPKAPK5-207
ENST00000518908.5	2.83132	0	2.01356	9.04292	0	2.0938	ARMC1	chr8	65605433	65634162	5	1045	567	ARMC1-203
ENST00000449371.6	0	0	0	0	0	0	GRM5	chr11	88911936	89047370	4	446	257	GRM5-204
ENST00000340116.12	275.581	48.2119	330.224	120.572	283.416	194.723	ENOSF1	chr18	673900	712593	15	1830	1416	ENOSF1-201
ENST00000375966.8	0	0	0	0	0	0	DUSP15	chr20	31861067	31870629	7	1070	689	DUSP15-203
ENST00000007722.11	136.847	161.324	220.485	383.822	0	0	ITGA3	chr17	50056440	50089729	25	3640	3173	ITGA3-201
ENST00000467905.5	141.566	101.06	71.4813	105.501	65.2538	95.2679	AK2	chr1	33010755	33036886	8	872	689	AK2-204
ENST00000400166.5	0	0	0	0	0	0	CXADR	chr21	17513046	17565852	5	1075	751	CXADR-204
ENST00000280704.8	0	0	0	0	0	0	LDHC	chr11	18412331	18451243	8	1248	989	LDHC-201
ENST00000292896.3	1920.58	1615.1	1511.18	814.868	870.7	828.097	HBE1	chr11	5268345	5505652	4	914	438	HBE1-201
ENST00000507154.1	0	0	33.2237	0	0	3.1407	ERAP1	chr5	96803540	96807922	3	580	386	ERAP1-205
ENST00000511321.5	0	0	0	0	0	0	PAIP1	chr5	43536854	43557734	6	700	596	PAIP1-207
ENST00000587489.5	0	0	0	0	0	0	FMNL1	chr17	45241075	45247318	14	2473	2032	FMNL1-205
ENST00000698946.1	68.8954	56.5562	59.4	0	45.775	61.7671	POLD2	chr7	44114687	44123362	12	2292	1397	POLD2-220
ENST00000432999.6	189.698	161.324	121.82	186.887	196.735	315.117	ZBED5	chr11	10852704	10858073	3	2738	2078	ZBED5-202
ENST00000594220.1	3.77509	2.78145	3.02034	3.01431	10.7133	60.7202	GYS1	chr19	48970283	48970709	1	426	337	GYS1-207
ENST00000692649.1	0.943772	0	16.1085	0	24.3484	1.0469	NDUFB11	chrX	47142216	47144707	3	578	327	NDUFB11-208
ENST00000612152.4	15.1004	9.27152	6.04068	21.1002	4.86968	6.2814	TSPAN6	chrX	100627109	100637104	7	3789	382	TSPAN6-204
ENST00000265512.12	0	0	0	0	0	0	ADH4	chr4	99123658	99144297	9	1993	1131	ADH4-201
ENST00000400217.7	0	0	0	0	0	0	CSNK2A1	chr20	483765	543730	13	1472	1161	CSNK2A1-203
ENST00000640655.2	45.3011	158.543	90.6101	71.3386	55.5144	55.4857	ENSG00000283782	chr5	132449652	132646079	26	8006	3616	ENST00000640655
ENST00000533762.5	19.8192	25.9602	122.827	39.186	0	25.1256	MTFR1L	chr1	25819926	25826707	6	716	40	MTFR1L-223
ENST00000433730.1	0	0	0	0	18.5048	0	KHDC1	chr6	73242055	73263172	3	544	293	KHDC1-203
ENST00000311507.9	9.43772	0	23.1559	0	0	11.5159	PLAC8	chr4	83090048	83114729	5	1369	342	PLAC8-201
ENST00000503245.6	0	0	0	0	0	0	TAF9	chr5	69364943	69369490	3	1165	791	TAF9-203
ENST00000573588.5	22.6505	2.78145	1.00678	25.1192	25.3224	8.3752	RPH3AL	chr17	319522	334066	4	589	246	RPH3AL-211
ENST00000259030.3	337.87	340.265	311.095	68.3243	70.1235	96.3148	RTP4	chr3	187368385	187372076	2	1499	736	RTP4-201
ENST00000521059.5	3238.08	1463.97	1132.63	34.1622	782.071	26.1725	PTK2	chr8	140658402	141001196	32	4373	3126	PTK2-228
ENST00000441024.6	1260.88	2691.52	1680.31	3241.39	2820.52	397.822	CNOT1	chr16	58543327	58629838	31	4968	4623	CNOT1-202
ENST00000446825.1	2.83132	0	0	0	0	0	HS1BP3	chr2	20560448	20651082	6	835	366	HS1BP3-206
ENST00000549569.1	0	0	0	4.01908	0	0	POLR3B	chr12	106381972	106427330	5	575	505	POLR3B-204
ENST00000696761.1	0	0	0	0	0	0	IL12RB2	chr1	67313973	67367861	8	1053	994	IL12RB2-216
ENST00000529857.5	9.43772	6.49006	18.122	17.0811	8.76543	0	MUS81	chr11	65857126	65862008	6	900	602	MUS81-210
ENST00000473702.5	6.60641	89.9337	81.5491	101.482	47.7229	48.1574	TIPARP	chr3	156675569	156703695	5	1765	1515	TIPARP-203
ENST00000539528.5	331.264	159.47	268.81	166.792	209.396	377.931	ASB8	chr12	48149609	48157502	4	835	252	ASB8-211
ENST00000579838.1	13.2128	20.3973	12.0814	26.124	27.2702	16.7504	NUP85	chr17	75234704	75235757	3	370	289	NUP85-213
ENST00000441611.5	452.067	562.781	559.769	630.995	278.546	319.304	BLOC1S2	chr10	100273956	100286357	4	2020	293	BLOC1S2-203
ENST00000376016.8	390.722	3.70861	853.749	1.00477	4352.52	9473.39	YME1L1	chr10	27110111	27154384	19	4172	2129	YME1L1-202
ENST00000367443.5	5.66263	6.49006	4.02712	3.01431	3.89575	4.1876	RO60	chr1	193060057	193091777	11	1898	1545	RO60-202
ENST00000437508.7	0	0	0	0	0	0	TRIM2	chr4	153153118	153336358	12	3816	2221	TRIM2-203
ENST00000526891.2	0	0	0	0	0	0	SLC52A2	chr8	144358990	144361270	5	1671	1068	SLC52A2-207
ENST00000587508.1	124.578	231.788	194.308	231.097	249.328	260.678	CC2D1A	chr19	13923328	13930845	15	1652	1199	CC2D1A-204
ENST00000275954.4	0	0	0	0	0	0	TMEM47	chrX	34627075	34657285	3	4037	540	TMEM47-201
ENST00000282541.10	1946.06	2315.1	2162.56	2263.75	2281.93	2047.74	GPD1L	chr3	32106620	32168709	8	3939	1045	GPD1L-201
ENST00000417363.5	0.943772	21.3245	34.2305	10.0477	33.1139	59.6733	MTIF2	chr2	55263828	55269038	3	563	30	MTIF2-207
ENST00000436467.4	0	0	0	0	0	0	EGR4	chr2	73290929	73293548	2	2218	1456	EGR4-201
ENST00000397907.1	0	0	0	0	0	0	KRTAP12-3	chr21	44657932	44658341	1	409	287	KRTAP12-3-201
ENST00000361746.9	0	0	0	0	0	0	ST3GAL3	chr1	43707647	43931152	13	2216	1206	ST3GAL3-210
ENST00000569233.5	0.943772	14.8344	0	0	2.92181	0	MPI	chr15	74890042	74892781	5	550	518	MPI-223
ENST00000373347.6	0	0	0	0	0	0	DLGAP3	chr1	34865436	34929650	12	3909	2927	DLGAP3-202
ENST00000635890.1	0	0	0	0	0	0	CACNB4	chr2	151836104	151860755	4	3563	334	CACNB4-216
ENST00000379100.7	457.73	176.159	703.739	256.216	285.364	304.648	P4HA2	chr5	132192613	132227835	16	2609	1585	P4HA2-204
ENST00000530235.1	1460.02	930.86	930.264	505.399	769.41	746.439	RBM4	chr11	66638720	66646439	3	1008	427	RBM4-211
ENST00000367034.5	7502.99	6121.05	6065.85	5510.16	6299.42	6558.83	MRPL18	chr6	159790467	159798429	4	966	536	MRPL18-201
ENST00000639264.1	0	0	0	0	0	0	LRRC8B	chr1	89524883	89597848	7	7729	2407	LRRC8B-204
ENST00000507500.5	0	0	0	0	0	0	RNF150	chr4	140911053	141133049	6	1524	1209	RNF150-204
ENST00000221797.5	0	0	0	0	0	0	LGALS13	chr19	39602524	39607474	4	596	413	LGALS13-201
ENST00000623893.1	0	0	0	0	3.89575	0	RAB7B	chr1	205977699	206003461	5	1846	467	RAB7B-205
ENST00000641252.1	49.0762	18.543	2.01356	21.1002	35.0617	20.938	MYC	chr8	127735473	127735817	1	344	341	MYC-208
ENST00000471675.1	0	0	0	0	0	0	B4GALT4	chr3	119211742	119230053	3	709	183	B4GALT4-209
ENST00000505164.5	1393.01	1273.91	783.274	735.491	909.657	785.175	PAICS	chr4	56435752	56459499	10	1504	1230	PAICS-204
ENST00000344275.11	36.8071	0	0	2.00954	25.3224	23.0318	ABCB9	chr12	122920951	122966460	12	2382	2032	ABCB9-202
ENST00000396787.5	28.3132	0	43.2915	0	0	0	UNC13B	chr9	35162002	35404175	41	5252	4825	UNC13B-202
ENST00000485307.5	4.71886	0	0	5.02385	2.92181	0	SLC22A23	chr6	3283465	3456043	9	1565	1311	SLC22A23-209
ENST00000527341.5	225.562	69.5364	104.705	149.711	92.524	53.3919	CD151	chr11	832994	837544	7	790	536	CD151-212
ENST00000376460.5	0	59.3377	105.712	71.3386	48.6968	78.5175	DOCK9	chr13	98793487	98977990	57	7492	6148	DOCK9-203
ENST00000455401.6	0	0	0	0	0	0	TAGLN3	chr3	111999189	112013881	4	1160	593	TAGLN3-203
ENST00000452752.5	0	0	0	0	0	0	PTGES3L-AARSD1	chr17	42961264	42979663	7	559	559	PTGES3L-AARSD1-206
ENST00000571750.5	1097.61	1042.12	437.949	1044.96	1205.73	1096.1	RFWD3	chr16	74623429	74666870	14	3019	2310	RFWD3-202
ENST00000409594.5	118.915	72.3178	88.5966	64.3052	0.973937	88.9865	ZFAND2B	chr2	219206793	219209647	5	2016	523	ZFAND2B-208
ENST00000368001.1	0	0	0	0	0	646.984	USP21	chr1	161159537	161165723	13	2082	1641	USP21-202
ENST00000645320.1	5644.7	1212.71	1729.65	1181.61	904.787	6204.97	CTNNB1	chr3	41220551	41239888	15	4720	2329	CTNNB1-241
ENST00000568898.5	0	0	0	0	0	0	ZSCAN29	chr15	43361073	43369910	3	1386	1383	ZSCAN29-205
ENST00000606364.5	0	0	0	0	0	0	TJP2	chr9	69121308	69221016	6	585	399	TJP2-209
ENST00000589006.1	7.55018	5.56291	9.06101	13.062	10.7133	14.6566	SAFB	chr19	5657325	5664136	3	456	456	SAFB-206
ENST00000393631.5	0	0	0	0	0	0	ILDR1	chr3	121988330	122022122	6	1450	1365	ILDR1-203
ENST00000342873.7	0	0	0	0	0	0	WFDC2	chr20	45479439	45481532	2	816	218	WFDC2-203
ENST00000354124.7	0	0	0	0	0	0	C1QTNF1	chr17	79022934	79049787	4	2710	840	C1QTNF1-203
ENST00000557872.1	0	0	0	0	0	0	CHRM5	chr15	34018227	34065090	2	2685	1595	CHRM5-202
ENST00000367869.1	54.7388	3.70861	15.1017	71.3386	21.4266	0	TBPL1	chr6	133953224	133982872	5	618	271	TBPL1-202
ENST00000296351.8	643.653	572.98	556.749	641.043	516.187	542.294	MELTF	chr3	197018953	197029791	7	1643	899	MELTF-202
ENST00000329410.4	0	0	0	0	0	5.2345	C16orf54	chr16	29742463	29745990	2	2567	671	C16orf54-201
ENST00000375457.2	986.242	810.33	1928.99	1955.28	841.482	214.614	PCID2	chr13	113177617	113208650	14	2358	1177	PCID2-203
ENST00000409839.7	0	0	0	0	0	0	REG3A	chr2	79157003	79159753	6	782	520	REG3A-203
ENST00000579496.5	0	0	0	0	0	0	CD226	chr18	69873144	69961803	5	1163	826	CD226-204
ENST00000621645.4	330.32	566.49	663.468	1018.84	744.088	460.636	NBPF9	chr1	149054138	149103561	28	5604	2921	NBPF9-207
ENST00000448778.1	0.943772	3.70861	3.02034	2.00954	0	0	DEPP1	chr10	44977779	44978789	2	611	251	DEPP1-202
ENST00000613549.3	0	0	0	0	0	0	DOC2B	chr17	142789	181650	9	6053	1227	DOC2B-203
ENST00000679286.1	6.60641	0	8.05423	0	0	0	PEX7	chr6	136823447	136913909	10	1701	839	PEX7-207
ENST00000381937.9	2217.86	1166.36	2911.61	2398.38	2304.33	1791.24	NADK2	chr5	36192589	36241925	12	3999	1314	NADK2-202
ENST00000558130.1	0	0	0	0	0	0	ACSBG1	chr15	78193612	78234525	5	564	540	ACSBG1-203
ENST00000449724.5	60.4014	94.5695	108.732	120.572	41.8793	159.129	CREB3L4	chr1	153967892	153973080	6	976	680	CREB3L4-207
ENST00000677248.1	0	41.7218	229.546	53.2528	121.742	61.7671	ACBD5	chr10	27195230	27240873	13	3779	1287	ACBD5-217
ENST00000396404.8	0	0	0	0	0	0	CYP19A1	chr15	51210181	51338596	11	2377	1500	CYP19A1-202
ENST00000375534.7	0.943772	0.927152	4.02712	194.925	81.8107	92.1272	MFAP2	chr1	16974502	16978276	8	962	538	MFAP2-201
ENST00000636427.3	58.5139	75.0993	78.5288	64.3052	106.159	110.971	C13orf46	chr13	113953705	113974076	7	3779	629	C13orf46-201
ENST00000264020.6	1161.78	3143.04	1219.21	2174.32	2782.54	2585.84	IFT46	chr11	118544543	118566035	13	1806	1054	IFT46-201
ENST00000457226.2	162.329	22.2516	20.1356	9.04292	96.4198	54.4388	SMARCA2	chr9	2017087	2039689	4	732	576	SMARCA2-216
ENST00000670455.1	189.698	103.841	134.908	1.00477	295.103	119.347	DLG1	chr3	197042943	197297843	25	4668	2655	DLG1-268
ENST00000355209.9	1976.26	4308.47	2029.67	1087.16	4546.34	1640.49	POLR3H	chr22	41525799	41544470	6	4462	606	POLR3H-202
ENST00000278951.11	228.393	17.6159	68.461	239.135	44.8011	356.993	SIDT2	chr11	117179181	117197444	27	3108	2539	SIDT2-201
ENST00000428179.1	0	25.0331	0	4.01908	2.92181	2.0938	SLC4A7	chr3	27385892	27456754	23	3201	3130	SLC4A7-205
ENST00000514523.1	18.8754	20.3973	6.04068	4.01908	1.94787	0	AHRR	chr5	321759	422774	6	557	36	AHRR-208
ENST00000336032.4	1423.21	1021.72	118.8	61.2909	793.759	746.439	PNRC1	chr6	89080751	89085160	2	2090	979	PNRC1-201
ENST00000602380.1	24.5381	12.053	20.1356	12.0572	10.7133	16.7504	MRPS36	chr5	69217832	69229875	4	1196	112	MRPS36-205
ENST00000314992.9	0	0	0	0	0	0	EXD1	chr15	41182725	41230697	10	2932	1532	EXD1-201
ENST00000475132.1	25.4819	20.3973	47.3186	44.2099	53.5665	61.7671	ATXN2	chr12	111453320	111456112	2	608	355	ATXN2-206
ENST00000619563.5	0	0	0	0	0	0	PLEKHS1	chr10	113751682	113781237	11	1813	1089	PLEKHS1-206
ENST00000583366.5	0	680.529	0	55.2623	1067.43	1084.59	ICAM2	chr17	64003649	64020551	4	709	641	ICAM2-213
ENST00000370812.8	1176.88	52.8476	169.139	527.504	2877.01	2967.96	PIGK	chr1	77088989	77219430	11	4590	1174	PIGK-202
ENST00000571224.5	0	0	0	6.02862	0	0	PDE6G	chr17	81650925	81663112	4	522	258	PDE6G-203
ENST00000337537.8	2545.35	3640	2050.81	2293.89	1620.63	1799.62	PPP2R5E	chr14	63371364	63543377	14	6641	1388	PPP2R5E-201
ENST00000502745.5	0	0	0	0	0	0	IQGAP2	chr5	76609125	76707411	24	3380	3189	IQGAP2-204
ENST00000511260.5	0	1.8543	0	0	0	0	TTK	chr6	80004834	80008475	4	545	449	TTK-209
ENST00000684150.1	0	0	0	2.00954	0	0	SNX14	chr6	85504776	85594063	30	4152	2651	SNX14-284
ENST00000692338.1	0	0	0	0	0	0	NLGN3	chrX	71144861	71171160	7	3334	2127	NLGN3-218
ENST00000687558.1	0	0	0	0	0	0	PRMT7	chr16	68311119	68358493	18	4040	2059	PRMT7-234
ENST00000356005.8	17159.7	7107.54	4389.56	7358.93	19138.8	4055.69	FN1	chr2	215360866	215436068	44	7802	6844	FN1-204
ENST00000587862.5	0	0	0	8.03816	0	0	PRELID3A	chr18	12420017	12429364	6	574	537	PRELID3A-204
ENST00000481888.1	19.8192	7.41721	17.1152	9.04292	0.973937	17.7973	KLC4	chr6	43061062	43062933	2	547	273	KLC4-218
ENST00000306042.9	0	0	0	0	0	0	PTPRE	chr10	128047570	128085855	18	4939	1908	PTPRE-202
ENST00000652763.1	17.9317	11.1258	12.0814	19.0906	37.0096	38.7353	NBPF26	chr1	120723949	120807662	8	1383	229	NBPF26-209
ENST00000333274.11	767.287	1017.09	1013.83	377.793	351.591	230.318	EFNA5	chr5	107376894	107670937	5	5367	679	EFNA5-201
ENST00000543877.1	0	0	0	0	0	0	ARMC6	chr19	19033664	19042779	4	533	188	ARMC6-218
ENST00000371811.4	0	1540	815.491	225.068	136.351	0	IFIT3	chr10	89332484	89340971	2	2453	1468	IFIT3-201
ENST00000488608.5	195.361	175.232	539.634	166.792	152.908	161.223	ZC4H2	chrX	64916488	64976533	3	4144	396	ZC4H2-205
ENST00000369541.4	1473.23	1259.07	1312.84	1299.17	1138.53	1349.45	BCAS2	chr1	114567557	114581615	7	1268	668	BCAS2-201
ENST00000647852.1	0	0	0	0	0	0	PEG3	chr19	56814388	56833747	11	4246	3675	PEG3-210
ENST00000382968.9	0	0	0	0	0	0	RNF212	chr4	1071478	1113562	10	2325	686	RNF212-202
ENST00000308527.6	8590.21	7317.08	7575.01	7825.14	8875.49	9249.36	SNX33	chr15	75647912	75662301	2	8000	1720	SNX33-201
ENST00000436748.6	189.698	170.596	0	117.558	173.361	143.425	ANP32E	chr1	150220272	150236022	6	1333	675	ANP32E-203
ENST00000274054.3	1291.08	1486.22	1257.47	1695.05	1488.18	1454.14	NAF1	chr4	163128669	163166890	8	1868	1474	NAF1-201
ENST00000257857.9	22175.8	16388.3	10210.8	21883.9	18527.2	10081.6	CD63	chr12	55725323	55729009	8	1015	707	CD63-201
ENST00000513963.1	119.859	126.093	1.00678	0	130.508	109.924	ENSG00000251569	chr2	169479480	169525922	16	1919	1616	ENST00000513963
ENST00000550159.5	5.66263	6.49006	22.1491	29.1383	7.7915	20.938	CS	chr12	56282568	56300334	6	640	238	CS-218
ENST00000374877.7	0	48.2119	0	131.625	118.82	35.5946	CCDC40	chr17	80036632	80090819	18	3526	3072	CCDC40-203
ENST00000229266.8	85.8833	478.41	68.461	40.1908	156.804	14.6566	CHPT1	chr12	101697640	101729074	9	1563	1209	CHPT1-201
ENST00000409333.1	1084.39	1389.8	1543.39	1694.04	2171.88	1442.63	SSB	chr2	169799279	169812064	12	1770	1213	SSB-202
ENST00000580705.5	0	0	0	0	0	0	TLK2	chr17	62478066	62560034	7	543	523	TLK2-208
ENST00000341162.8	1863.95	7143.7	4169.07	2492.83	2296.54	2062.39	FCF1	chr14	74713144	74738620	8	4333	586	FCF1-201
ENST00000450507.5	0	0.927152	1.00678	15.0715	11.6872	1.0469	NRP2	chr2	205682501	205716246	4	579	302	NRP2-207
ENST00000678934.1	2.83132	0	0	7.03339	0	0	HNRNPA1	chr12	54282573	54283967	2	208	208	HNRNPA1-273
ENST00000698792.1	0	0	121.82	0	112.003	0	SFXN3	chr10	101032414	101040522	10	1866	855	SFXN3-208
ENST00000361589.8	467.167	861.324	934.291	1228.83	572.675	549.622	NLGN1	chr3	173584555	174283123	6	5086	2464	NLGN1-201
ENST00000413573.6	0	0	0	0	0	0	FKBP6	chr7	73328275	73358637	8	1499	884	FKBP6-202
ENST00000598785.5	0	44.5033	32.2169	0	0	0	AURKC	chr19	57231619	57235547	6	1119	819	AURKC-205
ENST00000546677.1	95.321	7.41721	7.04746	0	63.3059	55.4857	TMEM19	chr12	71689624	71698994	5	656	426	TMEM19-202
ENST00000650311.1	176.485	229.934	111.753	79.3768	97.3937	277.428	NTAQ1	chr8	123416774	123470028	7	3495	435	NTAQ1-210
ENST00000483744.6	0	0	0	0	0	0	RGR	chr10	84245091	84255540	7	1068	630	RGR-208
ENST00000558217.5	620.058	533.112	1563.53	177.844	330.165	284.757	SEC11A	chr15	84669545	84716063	5	877	400	SEC11A-205
ENST00000555206.5	106.646	73.245	80.5423	77.3672	74.0192	1.0469	ZFP37	chr9	113042241	113056759	4	2447	1889	ZFP37-203
ENST00000359135.7	0	0	0	0	0	0	GULP1	chr2	188292772	188595931	12	3335	902	GULP1-201
ENST00000367756.8	49.0762	12.9801	9.06101	8.03816	6.81756	6.2814	PEX7	chr6	136822579	136830260	4	676	362	PEX7-202
ENST00000567891.5	108.534	450.596	343.312	396.884	250.302	180.067	FANCI	chr15	89243975	89261847	6	578	467	FANCI-213
ENST00000409409.5	0	10.1987	0	190.906	0	0	CYCS	chr7	25123307	25125249	3	971	313	CYCS-202
ENST00000396484.6	0	0	0	0	0	0	CLEC7A	chr12	10118068	10130185	4	996	500	CLEC7A-206
ENST00000336294.10	3214.49	2256.69	2310.56	2088.92	2664.69	2923.99	TMEM39B	chr1	32072939	32102863	9	1769	1467	TMEM39B-201
ENST00000296506.8	0	14.8344	9.06101	3.01431	0	0	SCRG1	chr4	173384701	173399116	3	3997	292	SCRG1-201
ENST00000372244.3	0.943772	0	1.00678	0	43.8272	0	TMEM53	chr1	44635238	44674477	3	1469	231	TMEM53-205
ENST00000338950.9	19.8192	8.34436	189.275	89.4245	74.0192	49.2043	DTNBP1	chr6	15523563	15662975	9	1871	900	DTNBP1-201
ENST00000531172.5	187.811	86.2251	164.105	57.2719	180.178	209.38	NUCB2	chr11	17276734	17295441	4	510	117	NUCB2-211
ENST00000304195.8	0	7.41721	8.05423	0	4.86968	0	FRMD3	chr9	83244622	83538401	14	5246	1777	FRMD3-201
ENST00000698833.1	1793.17	1671.65	2785.76	3286.6	2472.83	1963.98	NBPF20	chr1	145290005	145425603	143	19435	16798	NBPF20-202
ENST00000558648.5	0	0	0	0	0	0	ARPIN-AP3S2	chr15	89837622	89908399	5	659	552	ARPIN-AP3S2-202
ENST00000343307.5	2760.53	3897.74	3345.53	2751.06	3022.13	2724.03	B3GLCT	chr13	31199975	31332276	15	4200	1479	B3GLCT-201
ENST00000409282.1	0	0	0	0	0	0	LRRTM4	chr2	77517516	77522210	2	2449	1555	LRRTM4-203
ENST00000399654.6	1.88754	687.019	328.21	122.582	634.033	155.988	MAD1L1	chr7	1815794	2232974	19	2743	2137	MAD1L1-202
ENST00000336292.11	5815.52	5166.09	6072.89	7387.06	5143.36	6039.56	SYNM	chr15	99105080	99135593	4	7349	4691	SYNM-202
ENST00000375459.5	171.767	101.987	33.2237	470.232	165.569	285.804	PCID2	chr13	113177612	113208106	15	1653	1177	PCID2-204
ENST00000679185.1	3.77509	1427.81	7858.92	1475	1211.58	1128.56	STAT3	chr17	42313471	42388503	24	4758	2141	STAT3-249
ENST00000539990.3	187.811	339.337	281.898	531.523	298.999	233.459	NRG1	chr8	32721833	32765030	9	2392	916	NRG1-219
ENST00000569433.1	0	0	18.122	0	0	15.7035	GALNS	chr16	88855753	88856931	2	721	232	GALNS-213
ENST00000688696.1	206.686	159.47	0	0	0	249.162	SLC25A26	chr3	66221007	66379899	8	2730	547	SLC25A26-212
ENST00000512274.1	15.1004	14.8344	21.1424	42.2003	5.84362	5.2345	PDLIM5	chr4	94451920	94455542	2	370	140	PDLIM5-217
ENST00000450898.1	0	0	0	0	0	0	SATB1	chr3	18420944	18425369	3	461	23	SATB1-207
ENST00000483645.6	0	3.70861	0	0	4.86968	0	MSL3	chrX	11760186	11762905	4	443	207	MSL3-215
ENST00000513174.1	8.49395	0	1.00678	1.00477	4.86968	1.0469	LYAR	chr4	4281783	4290038	4	776	235	LYAR-204
ENST00000601482.1	0	0	0	0	0	0	STAP2	chr19	4325459	4338809	9	828	772	STAP2-208
ENST00000354650.7	1633.67	2125.96	2080.01	2355.18	2214.73	2013.19	FYN	chr6	111660332	111873452	14	3614	1600	FYN-202
ENST00000528200.5	1008.89	662.913	410.766	513.437	458.724	443.885	SERGEF	chr11	17788049	18013028	10	1254	855	SERGEF-208
ENST00000569359.5	331.264	94.5695	284.919	391.86	372.044	231.365	CYBA	chr16	88645087	88651030	5	1410	379	CYBA-209
ENST00000679994.1	3557.08	818.675	3223.71	4342.61	546.379	0	AGPS	chr2	177393276	177543834	20	7597	1685	AGPS-210
ENST00000378165.9	8728.95	10421.2	9499.97	10872.6	10385.1	10805	NMT2	chr10	15105770	15168693	12	4991	1482	NMT2-202
ENST00000369887.4	0	0	0	0	0	0	CYP17A1	chr10	102830531	102837413	8	1742	1516	CYP17A1-201
ENST00000678243.1	0	545.165	0	0	0	0	EIF3E	chr8	108201823	108248718	9	2127	1008	EIF3E-247
ENST00000352078.8	0	0	0	0	0	0	RGN	chrX	47078380	47093313	7	1604	891	RGN-202
ENST00000559641.5	0	0	0	0	0	0	SLC12A1	chr15	48191765	48285127	20	2156	1928	SLC12A1-206
ENST00000449524.1	19.8192	27.8145	20.1356	47.2242	63.3059	31.407	RNPEP	chr1	201996172	202001722	4	501	501	RNPEP-204
ENST00000382940.8	35.8633	0	0	36.1717	0	0	NME4	chr16	397209	400506	6	760	579	NME4-202
ENST00000425628.7	0	0	158.064	0	1500.84	0	DHX40	chr17	59565612	59607258	17	2238	2089	DHX40-202
ENST00000508629.5	0	0	0	0	0	0	GIN1	chr5	103087813	103120097	5	1035	662	GIN1-203
ENST00000627968.2	816.363	171.523	0	0	353.539	0	HIVEP1	chr6	12012338	12164998	8	8916	1746	HIVEP1-209
ENST00000674001.1	557.769	3402.65	63.4271	50.2385	2614.05	1492.88	WIZ	chr19	15419978	15432761	9	6347	3189	WIZ-211
ENST00000381795.10	0	0	0	0	0	0	RBM47	chr4	40423267	40515973	5	4468	1569	RBM47-203
ENST00000425506.5	14.1566	18.543	13.0881	18.0858	0	13.6097	TLE4	chr9	79573262	79652794	7	649	579	TLE4-209
ENST00000380465.7	16.0441	0	0	1.00477	0	13.6097	PLIN2	chr9	19123235	19127476	5	626	374	PLIN2-203
ENST00000587186.5	0	0	0	0	0	0	ARHGAP45	chr19	1066509	1073223	3	536	508	ARHGAP45-208
ENST00000317447.9	157.61	201.192	0	29.1383	0	94.221	ACSF3	chr16	89093852	89156233	11	4080	1719	ACSF3-201
ENST00000589699.1	1.88754	0	0	0	0	0	MAPRE2	chr18	35041650	35143470	7	4073	846	MAPRE2-211
ENST00000620430.5	0	242.914	0	0	0	5.2345	WASHC4	chr12	105107772	105167000	33	3590	3489	WASHC4-214
ENST00000276201.7	358.633	185.43	180.214	285.355	1754.06	305.695	UPF3B	chrX	119834022	119852963	11	2332	1438	UPF3B-201
ENST00000551816.5	7.55018	50.9933	15.1017	65.31	3.89575	31.407	CDK17	chr12	96311058	96399404	5	621	533	CDK17-209
ENST00000637348.1	30.2007	39.8675	29.1966	30.1431	19.4787	34.5477	CHRNA7	chr15	32158586	32166583	4	1132	247	CHRNA7-226
ENST00000262043.8	2500.05	1706.89	735.956	696.305	1217.42	1015.49	PHF3	chr6	63635802	63726011	16	18781	6102	PHF3-201
ENST00000430676.6	573.814	55.6291	115.78	51.2432	53.5665	46.0636	RMDN1	chr8	86474112	86508675	9	1097	843	RMDN1-202
ENST00000265978.8	1296.74	1145.96	370.495	1232.85	382.757	1484.5	FHIP1B	chr11	6211345	6234711	12	3469	2947	FHIP1B-201
ENST00000296098.4	0	0	0	0	0	0	TRIM54	chr2	27282462	27307439	10	2017	1191	TRIM54-201
ENST00000265081.7	669.135	1293.38	94.6373	1100.22	0	242.881	MSH3	chr5	80654652	80876815	24	4419	3387	MSH3-201
ENST00000678652.1	0	0	0	0	0	0	CIT	chr12	119685803	119804298	40	7579	4786	CIT-233
ENST00000682945.1	0	0	0	0	0	0	CTNNA3	chr10	65918092	67665652	18	4901	2468	CTNNA3-209
ENST00000327678.10	249.156	38.0132	202.363	196.935	271.728	254.397	SERHL2	chr22	42553956	42574382	12	1325	930	SERHL2-201
ENST00000417856.5	0	0	10.0678	0	3.89575	9.4221	KLC2	chr11	66257294	66267859	16	2999	1851	KLC2-206
ENST00000395068.9	6652.65	3821.72	4828.51	3921.61	1220.34	4602.17	GRINA	chr8	143990056	143993415	7	1851	1107	GRINA-202
ENST00000582666.5	33.032	15.7616	11.0746	6.02862	18.5048	37.6884	CNDP2	chr18	74501090	74508865	3	569	261	CNDP2-219
ENST00000601957.5	199.136	353.245	198.336	322.531	333.086	286.85	ZNF30	chr19	34926980	34945168	6	2577	254	ZNF30-206
ENST00000331479.4	1528.91	998.542	1163.84	883.192	1041.14	1117.04	SMDT1	chr22	42079700	42084284	3	1559	319	SMDT1-201
ENST00000381700.11	0	0	0	17.0811	0	6.2814	GAGE1	chrX	49599020	49608538	5	2988	347	GAGE1-201
ENST00000457424.6	169.879	127.947	187.261	116.553	169.465	160.176	CEP44	chr4	174283904	174333380	11	3279	1188	CEP44-204
ENST00000355839.10	3995.93	4265.82	3515.67	3615.16	4973.9	5438.64	MMS19	chr10	97458326	97498609	30	3525	2931	MMS19-202
ENST00000683137.1	1091	2622.91	3561.99	3229.33	2348.16	1322.23	RSRC1	chr3	158110387	158545101	9	2737	934	RSRC1-219
ENST00000563078.1	12.269	24.1059	15.1017	20.0954	11.6872	10.469	NETO2	chr16	47083614	47122903	4	577	577	NETO2-204
ENST00000440174.1	6.60641	3.70861	6.04068	7.03339	3.89575	1.0469	FGFR1	chr8	38457442	38463400	2	387	4	FGFR1-213
ENST00000341533.8	2.83132	190.066	10.0678	128.61	20.4527	255.443	NAPEPLD	chr7	103099776	103149232	6	4966	1175	NAPEPLD-201
ENST00000561989.5	0.943772	0	2.01356	0	13.6351	0	MTHFSD	chr16	86548067	86555169	5	503	332	MTHFSD-207
ENST00000397163.8	35.8633	33.3775	52.3525	28.1335	29.2181	0	CAPN3	chr15	42359501	42412317	24	3291	2439	CAPN3-206
ENST00000523927.5	0	5.56291	70.4746	32.1526	326.269	79.5644	ASPH	chr8	61583944	61680999	10	546	546	ASPH-228
ENST00000532246.1	0	0	0	0	0	0	GPHA2	chr11	64934862	64935882	3	463	352	GPHA2-202
ENST00000652304.1	7.55018	4.63576	8.05423	9.04292	0	4.1876	MIP	chr12	56449502	56454657	4	2610	785	MIP-204
ENST00000448025.6	0	0	0	0	0	0	AGAP1	chr2	235494687	236124122	19	2630	2627	AGAP1-207
ENST00000444193.5	143.453	136.291	193.302	147.701	192.84	190.536	UXS1	chr2	106112643	106160584	7	793	359	UXS1-207
ENST00000319441.6	4.71886	0	0	0	3.89575	0	PCK1	chr20	57561110	57568121	10	4310	1857	PCK1-201
ENST00000448519.2	10.3815	101.987	4.02712	83.3959	29.2181	97.3617	MEAF6	chr1	37495874	37514746	8	658	566	MEAF6-205
ENST00000366254.2	22.6505	12.9801	26.1763	8.03816	30.192	30.3601	ECT2	chr3	172750959	172754585	3	555	54	ECT2-203
ENST00000371376.1	29.2569	43.5761	40.2712	30.1431	34.0878	60.7202	HSPB11	chr1	53929497	53940100	2	763	220	HSPB11-202
ENST00000361529.5	0	0	0	0	0	0	SLC25A47	chr14	100323339	100330421	6	1773	918	SLC25A47-201
ENST00000527965.5	0	0	0	0	0	0	TSBP1	chr6	32292715	32371872	24	2052	1617	TSBP1-204
ENST00000507367.1	0	0	0	0	0	0	SMAD1	chr4	145482792	145514643	3	418	29	SMAD1-206
ENST00000263062.8	0	410.728	207.397	327.555	11.6872	795.644	EPC1	chr10	32268931	32347185	15	2898	2493	EPC1-201
ENST00000555895.5	16.9879	7.41721	12.0814	11.0525	11.6872	12.5628	PSMB5	chr14	23016543	23034727	3	441	350	PSMB5-206
ENST00000579546.1	150.06	229.934	236.593	99.4722	113.951	61.7671	ACADVL	chr17	7223219	7224976	9	573	573	ACADVL-220
ENST00000333129.4	1734.65	2489.4	2618.63	2290.87	1787.17	1839.4	FIGN	chr2	163602611	163736008	3	9534	2275	FIGN-201
ENST00000221943.14	3.77509	132.583	5.0339	19.0906	14.6091	2.0938	DMAC2	chr19	41431318	41439912	6	1694	765	DMAC2-201
ENST00000518852.5	271.806	5.56291	5.0339	2.00954	1.94787	1.0469	PPP3CC	chr8	22440819	22522813	8	1590	970	PPP3CC-204
ENST00000512836.6	0	0	0	0	0	0	COL6A5	chr3	130345672	130484844	40	8682	7539	COL6A5-204
ENST00000448141.6	19.8192	36.1589	67.4542	0	0	0	CCHCR1	chr6	31150975	31158209	5	659	570	CCHCR1-206
ENST00000398527.7	70.7829	253.112	246.661	199.949	236.667	163.316	MSL3	chrX	11758556	11775726	13	2316	1514	MSL3-207
ENST00000333590.6	176.485	570.198	293.98	385.831	55.5144	177.973	PIGA	chrX	15319456	15335523	6	3584	1447	PIGA-201
ENST00000677428.1	73.6142	38.0132	103.698	61.2909	34.0878	30.3601	UVSSA	chr4	1345691	1387930	14	4966	2440	UVSSA-210
ENST00000296679.9	1021.16	2149.14	1179.95	1618.68	1389.81	1358.88	WDR41	chr5	77430933	77492316	13	3665	1364	WDR41-201
ENST00000617874.5	8648.73	4715.49	7596.15	8341.6	7035.72	6700.16	PHB1	chr17	49404072	49414858	7	1878	810	PHB1-215
ENST00000619850.2	16469.8	14789.9	14915.4	14100.9	15156.4	15815.5	FAM83D	chr20	38926417	38953106	4	2366	1751	FAM83D-202
ENST00000515463.1	0	0	0	0	0	0	SRP19	chr5	112861310	112867771	4	656	230	SRP19-210
ENST00000553290.1	16.9879	40.7947	18.122	17.0811	18.5048	17.7973	ACTN1	chr14	68879049	68884303	5	614	614	ACTN1-207
ENST00000368198.7	0	0	0	0	0	0	SH2D2A	chr1	156806243	156816834	9	1590	1105	SH2D2A-201
ENST00000544814.7	8.49395	0	16.1085	0	0	0	SSUH2	chr3	8619386	8644798	12	1638	1113	SSUH2-216
ENST00000371227.8	0	0	0	0	0	0	SORBS1	chr10	95311771	95561378	32	7247	3768	SORBS1-205
ENST00000574408.5	0	0	0	0	0	0	USP43	chr17	9656436	9729684	13	3412	2715	USP43-205
ENST00000412306.1	2.83132	0	0	0	13.6351	0	TENT5A	chr6	81491439	81751812	3	543	260	TENT5A-204
ENST00000547691.8	0	0	0	0	0	0	CEP290	chr12	88049016	88106775	28	4549	4378	CEP290-203
ENST00000557676.5	0	0	0	0	0	0	NDRG2	chr14	21020561	21025140	8	625	442	NDRG2-275
ENST00000438609.6	0	0	3.02034	44.2099	20.4527	7.3283	METTL8	chr2	171323921	171339256	7	974	720	METTL8-204
ENST00000339950.5	4105.41	4788.74	2693.13	4332.57	4335.97	4038.94	USP1	chr1	62437049	62451804	9	3593	2347	USP1-201
ENST00000356929.3	184.979	288.344	199.342	259.231	164.595	199.958	ZNF708	chr19	21291160	21329410	4	4000	1685	ZNF708-201
ENST00000557597.5	21.7068	231.788	149.003	189.901	130.508	148.66	NUMB	chr14	73275216	73458522	12	3535	1911	NUMB-225
ENST00000556483.5	0	1688.34	0	1930.16	1462.85	2084.38	NGDN	chr14	23470050	23478074	8	830	779	NGDN-208
ENST00000645081.1	2477.4	1410.2	1865.56	1362.47	0	0	ADNP	chr20	50890372	50931364	3	4770	2621	ADNP-208
ENST00000228936.6	4.71886	0	0	4.01908	0	5.2345	ART4	chr12	14825569	14843526	3	5157	939	ART4-201
ENST00000589231.1	0	0	0	0	0	5.2345	EVPL	chr17	76004502	76007441	2	583	335	EVPL-204
ENST00000345356.10	0	0	0	0	0	0	COL12A1	chr6	75086471	75205851	51	5835	5647	COL12A1-202
ENST00000458663.6	1446.8	768.609	1052.08	795.777	1152.17	1234.29	DMPK	chr19	45769847	45782388	15	2533	1860	DMPK-205
ENST00000700395.1	13.2128	4.63576	0	7.03339	3.89575	19.8911	CAMK2G	chr10	73815094	73873245	20	1465	1422	CAMK2G-219
ENST00000630330.2	0	34.3046	83.5627	105.501	241.536	0	RAPH1	chr2	203439437	203535335	16	4118	3891	RAPH1-213
ENST00000589876.5	225.562	31.5232	0	18.0858	474.307	195.77	EML2	chr19	45606994	45639403	19	2345	2300	EML2-220
ENST00000356226.8	0	0	0	0	0	0	FGFR2	chr10	121479072	121598458	16	3531	2097	FGFR2-204
ENST00000435765.5	0	0	0	0	0	0	PSMC2	chr7	103344914	103369395	13	3041	1287	PSMC2-203
ENST00000513258.5	169.879	197.483	210.417	212.006	150.96	207.286	ZBTB38	chr3	141386875	141442713	4	587	324	ZBTB38-217
ENST00000616430.1	18.8754	7.41721	21.1424	12.0572	8.76543	4.1876	PCDHGB6	chr5	141408021	141412621	1	4600	2459	PCDHGB6-202
ENST00000307671.12	1110.82	1430.59	682.596	1709.11	1969.3	1806.95	ATP9B	chr18	79069397	79378287	29	4300	3379	ATP9B-201
ENST00000521593.5	0	0	0	0	0	0	CNBD1	chr8	87351733	87615219	8	643	475	CNBD1-203
ENST00000425825.6	700.279	297.616	339.285	355.688	261.989	333.961	BRMS1	chr11	66337333	66345119	10	1353	861	BRMS1-202
ENST00000323076.7	0	0	0	0	0	0	LCP1	chr13	46125923	46182177	16	3627	1866	LCP1-201
ENST00000347310.10	0	0	0	0	0	0	IL23R	chr1	67166454	67259979	11	2847	1877	IL23R-201
ENST00000310926.11	877.708	745.43	872.878	448.127	467.49	610.342	SLCO2A1	chr3	133932701	134029925	14	4053	1915	SLCO2A1-201
ENST00000499879.7	0	2217.75	3298.21	3078.61	0	3268.42	STK4	chr20	44966526	45079948	10	6104	1286	STK4-206
ENST00000652059.1	0	0	0	0	0	0	B3GALNT1	chr3	161083922	161105326	6	3327	992	B3GALNT1-242
ENST00000642901.1	25.4819	11.1258	7.04746	8.03816	0	0	FBXW7	chr4	152411593	152535241	2	393	210	FBXW7-213
ENST00000564026.1	389.778	329.139	293.98	317.507	324.321	314.07	HIRIP3	chr16	29992990	29995643	6	982	520	HIRIP3-204
ENST00000678557.1	3.77509	0	7.04746	8.03816	15.583	12.5628	PEX7	chr6	136822898	136913909	10	1697	845	PEX7-205
ENST00000535132.1	0	0	3.02034	0	0	0	ATF7IP	chr12	14367373	14424224	3	569	308	ATF7IP-205
ENST00000532815.2	549.275	397.748	370.495	261.24	576.571	497.277	SLC52A2	chr8	144354644	144361272	6	2098	1331	SLC52A2-210
ENST00000410092.7	8035.28	12534.2	10490.6	9789.47	11369.7	12695.7	SPIRE1	chr18	12446513	12658045	16	5517	2210	SPIRE1-203
ENST00000531552.1	0	0	0	0	0	0	DNAI4	chr1	66837607	66862303	3	547	498	DNAI4-210
ENST00000377982.8	0	0	0	0	0.973937	0	ACTR2	chr2	65227837	65270146	10	2675	1187	ACTR2-202
ENST00000444428.5	0.943772	0	0	0	0	0	C7orf50	chr7	997607	1055306	4	503	482	C7orf50-205
ENST00000607452.6	0	6.49006	0	8.03816	4.86968	0	ACYP2	chr2	53971113	54305300	7	1255	510	ACYP2-209
ENST00000680728.1	42.4698	509.933	162.091	315.498	355.487	202.052	CCDC82	chr11	96352781	96389895	11	2610	1555	CCDC82-235
ENST00000547008.5	718.211	2456.95	2430.37	1724.18	1707.31	2110.55	LETMD1	chr12	51048341	51060369	6	1659	702	LETMD1-206
ENST00000426105.7	636.102	809.403	1024.9	1184.62	1120.03	1318.05	PUM1	chr1	30931506	31065717	22	5363	3543	PUM1-206
ENST00000268148.13	27.3694	73.245	25.1695	1.00477	77.915	125.628	DET1	chr15	88512480	88546681	5	2271	1646	DET1-201
ENST00000397488.6	0	0	0	0	0	0	BAIAP3	chr16	1333643	1349438	34	4549	3474	BAIAP3-202
ENST00000490730.1	0	0	0	0	0	0	SYNE4	chr19	36003310	36008793	8	1167	1055	SYNE4-205
ENST00000562256.5	0.943772	10.1987	9.06101	3.01431	38.9575	58.6264	TCF25	chr16	89884644	89911384	17	1862	1691	TCF25-207
ENST00000469317.1	0	3.70861	0	0	0	0	HACD2	chr3	123500568	123584555	6	584	293	HACD2-202
ENST00000638419.1	0	0	0	0	0	0	GRIK4	chr11	120511746	120986685	21	3572	2849	GRIK4-208
ENST00000357710.8	259.537	127.02	94.6373	14.0668	102.263	159.129	PSEN1	chr14	73136447	73220401	12	2764	1379	PSEN1-202
ENST00000448531.1	0	0	0	0	0	0	SLC8A1	chr2	40430020	40512435	3	558	260	SLC8A1-211
ENST00000412698.3	1.88754	0.927152	6.04068	1.00477	10.7133	1.0469	TSEN2	chr3	12484435	12539610	11	1799	1460	TSEN2-203
ENST00000417912.6	2005.52	1143.18	1448.76	1686	1905.99	1918.97	ARHGAP22	chr10	48446340	48604952	10	2342	2132	ARHGAP22-205
ENST00000360951.8	100.984	0	48.3254	14.0668	42.8532	0	ZCWPW1	chr7	100400873	100428664	16	2094	1558	ZCWPW1-201
ENST00000509246.5	7.55018	11.1258	9.06101	0	9.73937	13.6097	OCIAD1	chr4	48831137	48851949	5	490	355	OCIAD1-218
ENST00000617000.1	33.9758	43.5761	43.2915	28.1335	15.583	15.7035	DNAJA2	chr16	46964733	46972943	4	1881	399	DNAJA2-204
ENST00000682253.1	0	0	0	0	0	0	MAMLD1	chrX	150362318	150514150	8	5140	2316	MAMLD1-209
ENST00000637267.2	2.83132	0	0	0	0	0	ZEB2	chr2	144399351	144521057	9	2668	1829	ZEB2-239
ENST00000563376.5	0	0	3.02034	0	0	0	PHKB	chr16	47461350	47511731	7	690	446	PHKB-203
ENST00000584828.5	0	0	0	0	0	0	ADAP2	chr17	30945028	30958339	6	901	428	ADAP2-209
ENST00000289968.11	10438.1	11605.2	10804.8	12638	11488.6	12270.7	ARHGAP17	chr16	24919389	25015369	20	3475	2623	ARHGAP17-201
ENST00000517966.5	0	1.8543	3.02034	0	0	0	MOK	chr14	102228831	102240621	6	1224	282	MOK-203
ENST00000453428.1	26.4256	13.9073	33.2237	64.3052	42.8532	21.9849	NCOR2	chr12	124340007	124342055	4	670	670	NCOR2-214
ENST00000680631.1	7.55018	4.63576	4.02712	7.03339	2.92181	4.1876	SLC3A2	chr11	62879891	62888880	10	1880	1578	SLC3A2-230
ENST00000641134.1	0	0	0	0	0	0	MFSD8	chr4	127932370	127965952	7	1320	546	MFSD8-213
ENST00000431598.1	0	0	0	6.02862	0	0	TMEM187	chrX	153980606	153982161	2	328	98	TMEM187-203
ENST00000434686.6	52.8512	0.927152	81.5491	33.1574	14.6091	33.5008	GNB1	chr1	1793245	1890401	9	675	491	GNB1-202
ENST00000694900.1	7.55018	0	128.868	179.854	0	0	LARP7	chr4	112637525	112657560	13	3114	1728	LARP7-237
ENST00000305988.6	16113	14603.6	15171.2	17640.7	19273.2	20269	ADRB2	chr5	148826611	148828623	1	2012	1238	ADRB2-201
ENST00000679493.1	3197.5	0	0	1077.11	1621.61	0	OAS3	chr12	112938524	112973251	16	6501	3374	OAS3-209
ENST00000535587.5	0	0	0	0	0	0	SLC2A14	chr12	7832766	7872880	6	542	65	SLC2A14-208
ENST00000694881.1	39.6384	526.622	66.4474	200.954	618.45	39.7822	CCDC57	chr17	82101470	82212842	19	3343	3063	CCDC57-220
ENST00000381393.3	0	0	2.01356	0	0	0	MBD3L2	chr19	7049321	7051735	2	791	622	MBD3L2-201
ENST00000488594.5	0	0	0	0	0	0	GGPS1	chr1	235327350	235343093	4	1392	897	GGPS1-206
ENST00000160373.8	3.77509	3.70861	9.06101	271.288	368.148	332.914	CTTNBP2	chr7	117710651	117873441	23	5881	4966	CTTNBP2-201
ENST00000392376.7	419.035	125.165	200.349	119.568	178.23	143.425	ANAPC11	chr17	81891938	81900254	4	683	250	ANAPC11-203
ENST00000362003.10	3863.8	5849.4	5926.91	5968.33	5963.42	6329.55	PCGF3	chr4	705832	770089	11	5056	718	PCGF3-201
ENST00000269209.7	176.485	238.278	346.332	0	76.941	99.4554	GAREM1	chr18	32263522	32470882	6	7428	2622	GAREM1-201
ENST00000261475.10	210.461	428.344	225.519	290.378	335.034	256.49	PPP2R3C	chr14	35085472	35121990	13	1498	1346	PPP2R3C-201
ENST00000328273.11	1458.13	1019.87	1248.41	974.626	1186.26	1367.25	PHKG2	chr16	30748440	30757331	10	1526	1221	PHKG2-201
ENST00000613419.4	0	0	1.00678	1.00477	0	0	ZNF33B	chr10	42589107	42632912	4	5839	2330	ZNF33B-208
ENST00000354189.9	0	0	0	0	0	0	DNAI7	chr12	25108420	25195098	16	2429	2054	DNAI7-202
ENST00000612795.2	7859.74	7849.26	8696.56	7959.78	7551.91	7962.72	CSNK1E	chr22	38296303	38302990	4	3158	1149	CSNK1E-215
ENST00000352392.8	0	0	0	0	0	0	HFE	chr6	26087281	26094488	3	650	225	HFE-205
ENST00000518125.1	0	35.2318	0	0	48.6968	0	NTAQ1	chr8	123429995	123442021	3	877	169	NTAQ1-203
ENST00000264381.8	252.931	413.51	288.946	578.747	419.767	377.931	BCHE	chr3	165772904	165837423	4	2401	1803	BCHE-201
ENST00000647634.2	0	0	0	0	0	0	LYZL2	chr10	30611779	30629753	5	804	440	LYZL2-202
ENST00000280749.5	12.269	0	0	0	8.76543	9.4221	NOPCHAP1	chr12	104986339	104994720	3	456	199	NOPCHAP1-201
ENST00000562363.5	0	0	0	0	9.73937	0	SCAMP2	chr15	74848682	74873310	6	632	577	SCAMP2-202
ENST00000355946.7	49.0762	633.244	6.04068	0	127.586	0	SH3PXD2A	chr10	103594027	103855584	14	11411	3301	SH3PXD2A-202
ENST00000317361.11	3.77509	0	0	0	0	0	BID	chr22	17734138	17774016	6	2489	717	BID-201
ENST00000247883.5	97.2085	54.7019	76.5152	72.3434	95.4458	101.549	TAS2R5	chr7	141790217	141791367	1	1150	896	TAS2R5-201
ENST00000382258.8	0	0	0	0	0	0	TNFRSF19	chr13	23579360	23669273	9	1616	1261	TNFRSF19-202
ENST00000536860.5	815.419	169.669	215.451	125.596	640.851	908.709	MELK	chr9	36572862	36677683	17	2325	1793	MELK-207
ENST00000334444.11	1539.29	1624.37	1552.45	2253.7	1736.53	1387.14	ABCC5	chr3	183919934	184017884	30	5760	4282	ABCC5-202
ENST00000450347.5	25.4819	57.4834	31.2102	16.0763	54.5405	0	TBC1D7	chr6	13306398	13328531	6	952	709	TBC1D7-212
ENST00000486700.2	0	0	0	0	0	0	GPR17	chr2	127646153	127652639	2	2014	1016	GPR17-204
ENST00000404103.7	0	0	0	0	0	0	DTNB	chr2	25377243	25673634	20	2364	1773	DTNB-206
ENST00000672751.2	0	2430.99	831.6	620.947	2388.09	1336.89	JAK1	chr1	64833234	65067754	25	4996	3438	JAK1-214
ENST00000415488.1	0	0	0	0	0	0	ESR1	chr6	151880657	152061059	3	320	320	ESR1-205
ENST00000681269.1	0	0	0	0	0	0	AGT	chr1	230702523	230745576	5	2136	1424	AGT-210
ENST00000548826.5	0	0	0	0	0	0	NELL2	chr12	44815909	44876016	3	556	333	NELL2-211
ENST00000680969.1	0	0	0	0	0	0	KMT2C	chr7	152162117	152235933	29	8827	8827	KMT2C-222
ENST00000512047.2	0	0	0	0	0	0	FAM90A26	chr4	9170409	9176730	7	2485	1388	FAM90A26-201
ENST00000684612.1	0	0	0	0	0	0	ZBTB16	chr11	114059714	114252357	8	4147	2084	ZBTB16-220
ENST00000691196.1	0	0	0	0	0	0	NBEA	chr13	35098297	35208836	22	3925	3925	NBEA-243
ENST00000408899.2	0	0	0	0	0	0	OR2A14	chr7	144129058	144130069	1	1011	929	OR2A14-201
ENST00000357332.8	14311.4	9545.95	9698.31	9531.24	11042.5	10858.4	GET3	chr19	12737497	12748323	7	1268	1037	GET3-201
ENST00000526028.1	28.3132	26.8874	4.02712	13.062	30.192	8.3752	HYLS1	chr11	125887782	125900617	3	1800	896	HYLS1-203
ENST00000698098.1	43.4135	0	324.183	0	435.35	288.944	LRRFIP1	chr2	237727876	237780828	15	2700	1401	LRRFIP1-217
ENST00000534121.5	0	0	0	0	0	1.0469	MYB	chr6	135181514	135217980	16	2222	2219	MYB-239
ENST00000368594.8	3149.37	2713.77	2778.71	2329.06	3065.95	3026.59	INPP5A	chr10	132537787	132783480	16	2984	1221	INPP5A-203
ENST00000522895.1	2.83132	20.3973	3.02034	4.01908	2.92181	6.2814	CEP170	chr1	243169440	243186409	3	613	514	CEP170-222
ENST00000199447.9	0	0	0	0	0	0	NME8	chr7	37848597	37900397	18	2290	1749	NME8-201
ENST00000626808.2	0	0	0	0	0	0	DENND2B	chr11	8711968	8766701	9	1062	1059	DENND2B-261
ENST00000696055.1	151.004	0	0	0	467.49	0	DUSP11	chr2	73762415	73780103	9	1348	903	DUSP11-211
ENST00000565239.5	0	0	0	0	0	0	PML	chr15	74022912	74036122	4	779	714	PML-213
ENST00000583696.1	0	0	0	0	0	0	GAREM1	chr18	32124877	32287095	3	503	105	GAREM1-204
ENST00000175756.10	3143.71	2164.9	2649.84	2185.37	2412.44	2703.09	PTPN18	chr2	130356056	130375405	15	3601	1365	PTPN18-201
ENST00000563746.5	0	570.198	18.122	9.04292	0	6.2814	RPGRIP1L	chr16	53601781	53703847	26	4167	3818	RPGRIP1L-204
ENST00000395587.5	279.357	253.112	278.878	231.097	220.11	289.991	EIF3C	chr16	28711417	28735727	21	3116	2719	EIF3C-202
ENST00000395059.6	25518.7	21844.6	26954.5	28791.7	14923.6	17119.9	SRCAP	chr16	30707258	30739733	29	9097	8885	SRCAP-202
ENST00000699760.1	138.735	0	1017.85	0	0	1108.67	PMS2	chr7	5970955	6009096	13	4854	2256	PMS2-218
ENST00000551300.5	0	0	0	0	0	0	MYBPC1	chr12	101594997	101685869	32	3902	3048	MYBPC1-221
ENST00000465950.5	291.626	598.013	1304.79	1476.01	546.379	593.592	SCAF11	chr12	45921409	45929965	5	5291	3439	SCAF11-205
ENST00000345429.10	44.3573	106.622	96.6508	144.687	108.107	76.4237	MBNL2	chr13	97222355	97394120	9	4660	1093	MBNL2-202
ENST00000559060.5	19.8192	0	0	8.03816	0.973937	0	JDP2	chr14	75428046	75469384	4	627	398	JDP2-206
ENST00000524863.5	32.0883	13.9073	0	0	0	25.1256	SLC43A3	chr11	57425550	57427115	3	536	303	SLC43A3-204
ENST00000452881.5	22.6505	80.6622	46.3119	28.1335	40.9054	32.4539	SPATA3	chr2	230996126	231025055	9	1609	573	SPATA3-206
ENST00000360668.8	399.216	240.132	384.59	224.064	333.086	294.179	MAP1LC3A	chr20	34558718	34560345	4	960	359	MAP1LC3A-201
ENST00000357249.6	0	0	0	0	0	0	KCNQ2	chr20	63406237	63446791	15	2579	2169	KCNQ2-203
ENST00000642726.1	12.269	216.026	2.01356	339.612	3.89575	16.7504	SMARCA4	chr19	10960932	11062279	35	5640	4904	SMARCA4-221
ENST00000478191.1	0	0	0	0	0	0	MUC13	chr3	124916336	124934747	6	581	546	MUC13-202
ENST00000455900.5	0	0	0	0	0	0	ZNF683	chr1	26364722	26374522	4	1076	844	ZNF683-209
ENST00000421243.5	0	0	0	0	0	0	APOD	chr3	195568908	195583940	6	776	641	APOD-202
ENST00000691943.1	0	0	562.79	304.445	0	0	MID1	chrX	10448137	10620542	9	3427	1885	MID1-222
ENST00000373165.7	0	0	0	0	0	0	ZNF711	chrX	85244032	85273360	9	4115	2276	ZNF711-203
ENST00000609879.2	16.9879	16.6887	2.01356	6.02862	0	28.2663	H3-7	chr1	143902387	143905966	2	2614	407	H3-7-202
ENST00000619204.4	705.942	20.3973	576.885	858.073	0.973937	2.0938	PYCR1	chr17	81932384	81937328	8	1896	950	PYCR1-216
ENST00000379141.8	22.6505	0	3.02034	3.01431	1.94787	0	LRIG3	chr12	58872149	58919546	19	3648	3158	LRIG3-202
ENST00000351050.8	0	81.5893	0	0	61.358	0	GNAT2	chr1	109603254	109613084	8	1371	1054	GNAT2-201
ENST00000643623.1	0	0	0	0	0	0	RIPOR2	chr6	24839428	24910703	14	2110	1760	RIPOR2-210
ENST00000368223.4	293.513	202.119	266.797	253.202	203.553	211.474	NES	chr1	156668763	156677407	4	5564	4859	NES-201
ENST00000524922.1	0	0	2.01356	0	0	2.0938	CD44	chr11	35190010	35201753	4	348	348	CD44-212
ENST00000520468.7	9435.83	11502.2	10863.1	9471.96	9218.31	8208.74	COX6C	chr8	99877865	99893707	4	740	223	COX6C-205
ENST00000421709.2	0	0	0	0	0	0	NR4A2	chr2	156329504	156332720	2	746	493	NR4A2-207
ENST00000523771.5	29.2569	9.27152	9.06101	16.0763	74.9931	2.0938	DGLUCY	chr14	91114700	91225355	14	2962	1836	DGLUCY-228
ENST00000565908.6	10.3815	13.9073	7.04746	31.1479	30.192	26.1725	TCF4	chr18	55275707	55588213	9	796	621	TCF4-230
ENST00000583744.1	337.87	96.4238	0	137.653	311.66	237.646	ASPSCR1	chr17	82010811	82017403	7	532	532	ASPSCR1-218
ENST00000563378.5	23.5943	17.6159	29.1966	16.0763	32.1399	20.938	DOC2A	chr16	30007216	30012336	7	836	606	DOC2A-204
ENST00000685005.1	3477.8	6742.25	8035.11	9464.93	6448.44	5538.1	SETD2	chr3	47016445	47124536	18	8091	7440	SETD2-210
ENST00000382384.6	5243.6	4022.91	4276.8	3949.75	4087.61	4294.38	WIPI2	chr7	5190273	5231470	12	1936	1263	WIPI2-202
ENST00000649662.1	222.73	0	242.634	0	393.471	478.433	CDC6	chr17	40287933	40302236	12	1936	1669	CDC6-207
ENST00000423900.1	0	0	0	0	0	0	MEI1	chr22	41795422	41799455	3	343	184	MEI1-203
ENST00000538753.5	565.32	397.748	222.498	341.622	686.626	420.854	COPS7A	chr12	6724306	6730509	6	748	633	COPS7A-209
ENST00000515877.5	51.9075	97.3509	67.4542	106.506	146.091	0	GPN1	chr2	27628247	27650363	14	1632	873	GPN1-210
ENST00000542210.1	25.4819	0	4.02712	2.00954	3.89575	5.2345	PITPNM2	chr12	123013996	123150015	4	560	123	PITPNM2-207
ENST00000005340.10	7135.86	5227.28	5234.25	4592.8	6504.93	6122.27	DVL2	chr17	7225342	7234517	15	2974	2193	DVL2-201
ENST00000449330.1	14.1566	12.053	0	10.0477	0	12.5628	SEMA4C	chr2	96865667	96870757	5	834	415	SEMA4C-203
ENST00000700575.1	0	0	0	0	0	0	JAKMIP1	chr4	6053787	6200545	13	2488	1725	JAKMIP1-218
ENST00000356489.9	0	75.0993	492.315	532.528	0	0	BCKDHB	chr6	80106647	80346254	11	1503	1166	BCKDHB-202
ENST00000276603.10	530.4	244.768	311.095	370.76	5.84362	0	TERF1	chr8	73008864	73048123	10	3319	1307	TERF1-202
ENST00000677642.1	0	0	0	0	0	15.7035	GBF1	chr10	102376560	102377140	2	433	433	GBF1-245
ENST00000317103.5	0	0	0	0	0	0	VCX2	chrX	8169944	8171267	3	812	415	VCX2-201
ENST00000540400.1	0	0	0	4.01908	0	0	SPATA21	chr1	16398667	16437190	11	1762	1329	SPATA21-205
ENST00000287713.7	918.29	1146.89	1012.82	22.1049	0	15.7035	NMNAT2	chr1	183248237	183418380	11	5430	910	NMNAT2-201
ENST00000483139.1	0	0	0	0	0	0	ATP6V0A4	chr7	138759876	138774048	7	757	509	ATP6V0A4-207
ENST00000217515.11	3674.11	3120.79	2685.08	3410.19	3548.05	3229.68	TXNL1	chr18	56597209	56638592	8	6832	859	TXNL1-201
ENST00000559859.5	0	0	0	0	0	0	PSTPIP1	chr15	77015811	77028598	7	604	428	PSTPIP1-212
ENST00000290705.12	0	0	0	0	0	0	MT1A	chr16	56638666	56640087	3	393	180	MT1A-201
ENST00000355906.10	0	0	0	0	0	0	HP	chr16	72054505	72061055	7	1527	1211	HP-201
ENST00000450807.5	0	0	0	0	10.7133	0	AP4M1	chr7	100105257	100110345	6	542	474	AP4M1-212
ENST00000397468.5	0	0	0	22.1049	0	0	RFPL3	chr22	32354885	32361161	3	1211	862	RFPL3-202
ENST00000543576.5	0	0	0	0	0	0	DENND1C	chr19	6467498	6481787	21	2374	2251	DENND1C-202
ENST00000297431.9	781.443	1512.18	949.393	1215.77	954.458	778.893	ORC5	chr7	104126341	104208013	14	1910	1291	ORC5-201
ENST00000534084.1	58.5139	50.0662	69.4678	17.0811	74.9931	47.1105	TKFC	chr11	61343921	61353295	7	957	650	TKFC-219
ENST00000684111.1	38.6947	2.78145	0	0	0	3.1407	C2orf81	chr2	74414177	74421619	3	2056	1842	C2orf81-207
ENST00000646814.1	0	0	0	0	0	0	CSNK2A1	chr20	482722	543712	14	2798	1161	CSNK2A1-244
ENST00000537178.5	6985.8	10449.9	7967.65	14037.6	10435.7	7807.78	CLIP1	chr12	122272043	122422632	24	5205	4153	CLIP1-210
ENST00000600744.1	0	1.8543	0	0	1.94787	0	C3	chr19	6718247	6730562	4	704	308	C3-213
ENST00000352312.6	0	0	0	0	3.89575	0	CFAP100	chr3	126394909	126436556	17	2100	1817	CFAP100-201
ENST00000692413.1	0	0	4.02712	0	0.973937	0	SLC22A5	chr5	132369839	132395562	10	3070	1643	SLC22A5-219
ENST00000403099.5	0	0	0	0	0	1.0469	METTL15	chr11	28108320	28125587	5	790	277	METTL15-202
ENST00000685872.1	8.49395	158.543	159.071	116.553	827.846	209.38	EIF4G3	chr1	20806479	21176836	33	6495	5208	EIF4G3-220
ENST00000428017.5	611.564	355.099	350.359	281.335	316.53	292.085	VARS2	chr6	30914252	30917799	10	1093	969	VARS2-203
ENST00000556061.5	0	0	10.0678	9.04292	0	0	CEP128	chr14	80490479	80580425	7	728	472	CEP128-212
ENST00000435103.5	58.5139	45.4304	130.881	72.3434	192.84	67.0016	STAG2	chrX	123961318	124042645	7	735	457	STAG2-209
ENST00000381095.8	0	0	0	0	0	0	NLGN4X	chrX	5890042	6228867	6	5852	2443	NLGN4X-204
ENST00000509193.5	0	0	0	0	0	0	SERINC5	chr5	80111651	80256019	13	1428	1248	SERINC5-203
ENST00000543220.5	0	0.927152	0	0	0.973937	0	MARK2	chr11	63849963	63899924	8	587	476	MARK2-214
ENST00000569727.1	0	0	0	0	0	0	PRSS54	chr16	58284685	58295047	6	948	555	PRSS54-206
ENST00000557529.1	4424.4	4923.17	3050.54	5504.13	3538.31	6658.28	SHMT2	chr12	57232461	57234694	6	1363	784	SHMT2-233
ENST00000368811.8	13220.4	18958.4	18585.1	22978.1	19109.6	17519.9	S100A10	chr1	151982915	151993859	3	668	289	S100A10-202
ENST00000586353.5	0	0	0	0	0	0	ZNF568	chr19	36973213	36980317	3	1899	115	ZNF568-208
ENST00000318074.9	0	0	0	0	0	0	SYTL1	chr1	27342022	27353932	15	1885	1636	SYTL1-201
ENST00000622254.1	0	0	0	0	0	0	MAPK1IP1L	chr14	55051683	55069502	5	2831	732	MAPK1IP1L-205
ENST00000646099.1	0	0	0	0	0	0	SLC1A2	chr11	35265034	35420024	10	2208	1667	SLC1A2-241
ENST00000542163.1	30.2007	7.41721	1.00678	0	0.973937	0	NAA40	chr11	63939248	63954519	8	1027	641	NAA40-206
ENST00000609712.1	72.6705	57.4834	97.6576	98.4674	57.4623	112.018	GDI2	chr10	5794908	5813432	5	617	373	GDI2-209
ENST00000646909.1	678.572	0	641.318	0	622.346	0	RPS7	chr2	3575316	3580919	7	703	576	RPS7-211
ENST00000312629.10	9156.48	6279.6	6021.55	5276.04	6236.12	6076.2	RPS6KB2	chr11	67428494	67435401	15	1718	1431	RPS6KB2-201
ENST00000457068.5	0	0	0	0	0	0	AGPAT3	chr21	43946950	43971490	6	918	762	AGPAT3-210
ENST00000369664.1	0	0	0	0	0	0	ST7L	chr1	112583972	112618217	7	855	681	ST7L-205
ENST00000621626.1	0	0	0	0	0	0	CCL4	chr17	36103827	36105621	2	550	154	CCL4-203
ENST00000564108.5	2903.04	20.3973	36.2441	27.1288	2614.05	2.0938	PSME3IP1	chr16	57154279	57186032	8	1047	756	PSME3IP1-206
ENST00000673123.1	223.674	941.986	81.5491	0	186.996	672.109	AIMP1	chr4	106316555	106349183	7	2703	930	AIMP1-214
ENST00000356958.8	46.2448	7.41721	0	17.0811	0	57.5795	ZNF585A	chr19	37147438	37172741	6	6816	2139	ZNF585A-202
ENST00000392472.6	0	0	0	0	0	0	MASP1	chr3	187234084	187291977	10	3890	1836	MASP1-205
ENST00000206542.9	5575.81	4097.08	4244.58	3548.85	4601.85	4452.46	OSGEP	chr14	20446401	20454812	11	1965	994	OSGEP-201
ENST00000503228.1	8.49395	0	0	0	0	0	GFPT2	chr5	180338573	180352900	2	555	534	GFPT2-202
ENST00000674068.1	0	0	0	0	0	0	PALM2AKAP2	chr9	109498325	109780533	3	515	44	PALM2AKAP2-217
ENST00000375050.6	11385.7	10634.4	10249	8997.71	9475.43	9212.72	PBX2	chr6	32184733	32190202	9	3220	1281	PBX2-201
ENST00000402835.5	42.4698	49.139	23.1559	43.2051	42.8532	155.988	JADE2	chr5	134525742	134579475	11	2786	1518	JADE2-204
ENST00000392455.9	2576.5	3566.75	3530.78	3311.72	2819.55	2556.53	CCDC50	chr3	191329394	191398659	12	8617	1434	CCDC50-201
ENST00000441081.2	0	0	441.976	0	0	0	GORASP1	chr3	39096733	39107863	9	3133	1305	GORASP1-210
ENST00000295925.5	108.534	84.3708	344.319	130.62	414.897	365.368	CCNL1	chr3	157157023	157160094	4	545	512	CCNL1-201
ENST00000432179.1	0	0	0	0	0	0	BCL2L11	chr2	111119378	111124112	2	570	366	BCL2L11-210
ENST00000586270.5	0	63.9735	36.2441	33.1574	0	38.7353	H3-3B	chr17	75778610	75779603	4	464	393	H3-3B-202
ENST00000677761.1	486.043	397.748	481.241	853.049	986.598	1709.59	CTSL	chr9	87726252	87731348	8	2389	992	CTSL-223
ENST00000484324.1	0	0	0	0	0	0	CPA1	chr7	130381093	130388114	9	1294	985	CPA1-207
ENST00000398276.6	0	0	0	0	0	0	ELAPOR2	chr7	86942081	86965882	5	558	333	ELAPOR2-202
ENST00000427843.5	41.526	39.8675	41.278	32.1526	32.1399	32.4539	CAP1	chr1	40040767	40067556	9	730	640	CAP1-213
ENST00000302937.8	1317.51	2039.73	1174.91	367.746	1199.89	2386.93	TSEN34	chr19	54190268	54194536	5	2289	926	TSEN34-201
ENST00000366767.7	0	678.675	1448.76	348.655	354.513	0	CDC42BPA	chr1	226989865	227317182	35	9285	4879	CDC42BPA-204
ENST00000543146.2	100.984	6262.91	10282.2	7375.01	158.752	4472.35	CCT2	chr12	69585666	69601565	16	2173	1450	CCT2-202
ENST00000522071.2	0	0	0	0	0	0	GFRA2	chr8	21750588	21789253	5	867	790	GFRA2-207
ENST00000582485.5	0	0	0	0	0	0	RPL26	chr17	8377544	8382309	3	440	401	RPL26-204
ENST00000696112.1	0	0	0	0	0	0	PLA2G4E	chr15	41981582	42021042	20	4684	2497	PLA2G4E-204
ENST00000548278.2	3506.11	2962.25	2723.34	2942.97	3055.24	2720.89	RITA1	chr12	113185721	113192368	4	1854	805	RITA1-201
ENST00000506729.6	0	0	0	0	0	0	SLCO6A1	chr5	102371774	102499001	14	2668	2144	SLCO6A1-205
ENST00000497255.1	0	0	0	0	0	0	NAA50	chr3	113721429	113746230	3	786	171	NAA50-208
ENST00000637718.1	0	0	0	0	0	0	ASAH1	chr8	18062279	18076268	8	654	447	ASAH1-255
ENST00000377016.8	7.55018	84.3708	1361.17	59.2814	1700.49	52.345	GABBR1	chr6	29602230	29633135	22	4277	2676	GABBR1-204
ENST00000370067.5	0	0	0	0	0	0	NTNG1	chr1	107141039	107483458	7	4621	1374	NTNG1-204
ENST00000689320.1	0	0	0	0	0	0	ABCC12	chr16	48081041	48091221	6	3472	601	ABCC12-214
ENST00000519788.6	0	0	0	0	0	0	SCUBE2	chr11	9053139	9065911	6	569	569	SCUBE2-206
ENST00000443702.1	4.71886	4.63576	5.0339	3.01431	4.86968	9.4221	RBM14	chr11	66616646	66624467	3	729	385	RBM14-205
ENST00000327674.8	0	0	0	0	0	0	SERPINA7	chrX	106032442	106037394	4	2638	1241	SERPINA7-201
ENST00000264255.8	550.219	1750.46	1315.86	1252.95	413.923	578.935	TXNDC9	chr2	99318982	99336333	5	1503	674	TXNDC9-201
ENST00000543772.2	268.975	267.02	570.844	593.819	306.79	444.932	PSMC1	chr14	90256578	90272550	10	1379	1093	PSMC1-202
ENST00000340666.5	0	0	0	0	0	0	SYN1	chrX	47571901	47619857	13	3159	1994	SYN1-202
ENST00000344008.5	0	0	0	0	0	0	CASZ1	chr1	10647213	10796650	16	4389	3485	CASZ1-201
ENST00000635883.1	22.6505	13.9073	14.0949	29.1383	22.4006	24.0787	CHRNA7	chr15	32158495	32160942	3	689	210	CHRNA7-206
ENST00000674924.1	0	0	0	0	0	0	MTMR2	chr11	95832882	95923864	16	4561	1700	MTMR2-216
ENST00000647447.1	0	0	0	0	0	0	NR2F1	chr5	93585024	93593842	4	1115	1112	NR2F1-206
ENST00000533986.5	52.8512	17.6159	2.01356	2.00954	10.7133	2.0938	HIKESHI	chr11	86302211	86345638	4	1690	578	HIKESHI-207
ENST00000334828.6	41298.5	30612.7	31366.2	31326.7	35297.4	34835.6	PGAM1	chr10	97426191	97433444	4	1798	758	PGAM1-201
ENST00000512595.5	0	0	0	31.1479	0	29.3132	SLC38A9	chr5	55626411	55692693	14	1742	1481	SLC38A9-218
ENST00000557575.5	117.972	17.6159	19.1288	0	24.3484	0	KLC1	chr14	103629237	103685916	14	2174	1640	KLC1-225
ENST00000424212.1	15.1004	26.8874	7.04746	1.00477	14.6091	16.7504	ELMO1	chr7	37211085	37216698	3	607	369	ELMO1-205
ENST00000415785.5	5.66263	16.6887	15.1017	2.00954	2.92181	5.2345	PPARA	chr22	46150552	46198591	4	527	207	PPARA-203
ENST00000612133.4	0	0	0	0	0	0	MPP2	chr17	43875363	43907942	14	4924	1644	MPP2-219
ENST00000501493.6	3148.42	420.927	216.458	783.72	1187.23	1954.56	UGDH	chr4	39498763	39527437	11	2815	1271	UGDH-202
ENST00000374468.1	134.959	146.49	101.685	89.4245	33.1139	56.5326	PNRC2	chr1	23959828	23961880	3	811	416	PNRC2-202
ENST00000547394.6	43.4135	416.291	0	245.164	0	3.1407	CUX1	chr7	101816009	102283957	22	2856	1964	CUX1-212
ENST00000649186.1	0	7.41721	7.04746	11.0525	2.92181	0	DLG4	chr17	7190582	7205168	19	2400	1975	DLG4-219
ENST00000440552.5	0	0	0	0	0	0	PTPRN	chr2	219302618	219309173	5	574	493	PTPRN-205
ENST00000648649.1	0.943772	0	6.04068	1.00477	0.973937	1.0469	ZNF593OS	chr1	26170491	26171831	2	1058	187	ZNF593OS-206
ENST00000344922.10	3529.71	5034.43	4682.53	5622.69	5245.62	4339.4	MIA3	chr1	222618097	222668007	28	8098	5693	MIA3-202
ENST00000567738.1	0	15.7616	4.02712	1.00477	1.94787	7.3283	AMFR	chr16	56364080	56403103	8	858	858	AMFR-209
ENST00000503335.7	0	0	0	8.03816	15.583	5.2345	MEGF10	chr5	127290796	127461222	25	7581	3396	MEGF10-203
ENST00000241808.9	0	0	0	0	0	0	PRM2	chr16	11275639	11276480	2	678	304	PRM2-201
ENST00000432510.1	0	0	0	0	4.86968	0	CCDC117	chr22	28773241	28786093	5	563	208	CCDC117-203
ENST00000328570.6	0	0	0	0	0	0	OR2T29	chr1	248558483	248559516	1	1033	944	OR2T29-201
ENST00000269601.10	4756.61	3159.73	3406.94	3686.5	4230.78	4140.49	TXNL4A	chr18	79970813	79988563	3	3469	423	TXNL4A-201
ENST00000683689.1	1461.9	1383.31	826.566	1871.89	1315.79	1414.36	SLITRK5	chr13	87671371	87679616	2	5073	2873	SLITRK5-202
ENST00000383791.8	6025.04	5575.89	5440.64	4553.61	4097.35	4371.85	SH3BP5	chr3	15254353	15332586	9	3270	1356	SH3BP5-202
ENST00000332129.6	37.7509	0	24.1627	0	0	4.1876	KIF21B	chr1	200969390	201023700	34	9863	4838	KIF21B-201
ENST00000629688.1	0	0	0	1.00477	0	0	DRG1	chr22	31508285	31530634	3	306	303	DRG1-207
ENST00000334398.8	387.89	1025.43	753.071	903.288	480.151	472.152	TMLHE	chrX	155489011	155612952	8	3944	1256	TMLHE-201
ENST00000342935.7	37.7509	63.0463	205.383	2.00954	19.4787	46.0636	CD82	chr11	44565601	44619126	9	958	719	CD82-202
ENST00000433845.1	323.714	101.06	137.929	1013.81	2509.84	1536.85	G6PD	chrX	154534036	154546832	7	810	763	G6PD-204
ENST00000673298.1	0	0	7.04746	0	0	0	ANK2	chr4	112818105	113383740	47	14316	11846	ANK2-282
ENST00000409754.5	0	0	0	0	0	0	LIMS2	chr2	127638426	127644110	8	1612	561	LIMS2-206
ENST00000686952.1	0	0	0	0	0	0	NBEA	chr13	35472375	35671269	18	2678	2200	NBEA-220
ENST00000372731.8	4563.14	992.052	40735.3	4653.09	362.305	28352.1	SPTAN1	chr9	128552558	128633662	56	7833	7361	SPTAN1-202
ENST00000414248.6	7.55018	12.053	17.1152	111.529	19.4787	79.5644	FES	chr15	90884447	90895693	17	2310	2066	FES-204
ENST00000397035.7	0	0	0	0	0	0	ATP2A3	chr17	3923875	3964419	23	4159	3065	ATP2A3-204
ENST00000645851.1	21.7068	6.49006	38.2576	38.1812	47.7229	21.9849	SEC23B	chr20	18507940	18511014	3	569	178	SEC23B-209
ENST00000379458.9	0	1.8543	20.1356	0	22.4006	8.3752	MUC3A	chr7	100949534	100968347	12	11236	9957	MUC3A-201
ENST00000444844.1	0	0	0	0	0	0	TRIM22	chr11	5708208	5737089	4	1240	110	TRIM22-206
ENST00000418115.6	3554.25	16548.7	5755.76	39743.7	5281.66	16001.9	RHOA	chr3	49359145	49411976	5	1800	575	RHOA-202
ENST00000304330.9	4458.38	2940	3430.1	3346.89	4130.47	4580.19	RPAP1	chr15	41517176	41544257	25	4638	4155	RPAP1-201
ENST00000569729.5	0	0	67.4542	0	15.583	6.2814	ERI2	chr16	20796344	20806476	9	2637	828	ERI2-215
ENST00000368349.8	1064.58	961.456	899.054	1017.83	724.609	207.286	RUSC1	chr1	155324513	155331112	9	1959	1291	RUSC1-203
ENST00000182290.9	0	0	4.02712	5.02385	0	0	TSPAN32	chr11	2302013	2318204	10	1370	950	TSPAN32-201
ENST00000439708.1	0	14.8344	0	0	0	0	STEAP1B	chr7	22492677	22632925	4	793	647	STEAP1B-205
ENST00000537320.5	0	0	0	0	0	0	TNC	chr9	115021029	115091141	20	4926	4672	TNC-211
ENST00000283928.10	53.795	88.0794	112.759	41.1955	16.5569	20.938	JAZF1	chr7	27830577	28180795	5	3168	724	JAZF1-201
ENST00000301653.9	0	0	0	0	0	0	KRT16	chr17	41609778	41612767	8	1650	1411	KRT16-201
ENST00000696682.1	6.60641	78.8079	72.4881	308.464	152.908	91.0803	FANCM	chr14	45136011	45165610	10	2844	1811	FANCM-237
ENST00000554278.6	0	0	0	0	0	0	TMEM229B	chr14	67470269	67533739	3	3947	500	TMEM229B-202
ENST00000533127.5	19.8192	4.63576	8.05423	22.1049	5.84362	19.8911	PPP6R3	chr11	68460747	68537781	4	547	116	PPP6R3-224
ENST00000679696.1	0	0	1.00678	1.00477	13.6351	7.3283	CCDC82	chr11	96349241	96389917	7	5321	512	CCDC82-223
ENST00000600114.5	0	0	0	0	0	0	TMIGD2	chr19	4292599	4302385	4	485	482	TMIGD2-203
ENST00000683682.1	0	0	0	0	0	0	DSP	chr6	7542021	7556109	2	455	229	DSP-206
ENST00000533076.5	179.317	91.788	163.098	80.3816	219.136	179.02	SLC39A13	chr11	47407132	47416495	11	1794	967	SLC39A13-213
ENST00000462897.2	7.55018	58.4105	12.0814	26.124	43.8272	16.7504	GCC2	chr2	108471814	108475394	3	979	435	GCC2-206
ENST00000437527.1	0	0	0	0	0	0	CPVL	chr7	29121042	29195447	3	521	19	CPVL-205
ENST00000422285.7	313.332	507.152	464.125	12952.5	7335.69	112.018	PDHA1	chrX	19343927	19361718	11	3338	1159	PDHA1-205
ENST00000575313.1	0	0	0	0	0	0	CLDN7	chr17	7260489	7263200	5	600	576	CLDN7-208
ENST00000392088.6	0	0	0	0	0	0	TUBA4A	chr2	219249711	219254608	4	2495	1296	TUBA4A-202
ENST00000366630.5	0	1.8543	0	0	0	0	SIPA1L2	chr1	232397965	232561558	22	6668	5145	SIPA1L2-202
ENST00000419071.6	110.421	0	0	0	0	316.164	PRPSAP2	chr17	18856353	18930994	10	1481	979	PRPSAP2-205
ENST00000246646.4	0	0	0	0	0	0	KRT38	chr17	41436154	41440983	7	2684	1361	KRT38-201
ENST00000482108.1	9432.06	7634.17	8530.44	8263.22	12799.5	12487.4	PEG10	chr7	94656325	94669695	2	6616	974	PEG10-202
ENST00000672915.1	0	0	0	0	0	0	ANK2	chr4	113292947	113384221	24	6021	2981	ANK2-269
ENST00000391734.7	0	0	0	0	0	0	LILRB4	chr19	54662998	54668397	11	1591	1174	LILRB4-203
ENST00000645730.1	0	0	0	0	0	0	SPAST	chr2	32098863	32154495	12	1017	1017	SPAST-215
ENST00000605426.5	33.032	5.56291	8.05423	16.0763	8.76543	21.9849	SMAGP	chr12	51246085	51269958	4	606	147	SMAGP-207
ENST00000229758.8	778.612	780.662	674.542	676.21	592.154	478.433	FBXO5	chr6	152970535	152983041	5	2049	1336	FBXO5-201
ENST00000376166.5	276.525	452.45	386.603	373.774	314.582	396.775	ABI1	chr10	26746593	26860986	9	3432	1329	ABI1-209
ENST00000355346.9	508.693	451.523	961.474	860.083	834.664	812.394	ITGB1BP1	chr2	9403475	9423528	7	4146	594	ITGB1BP1-202
ENST00000426364.5	0	0	0	0	0	0	ETDB	chrX	135118955	135119746	2	386	176	ETDB-202
ENST00000474475.1	0	0	0	0	0	0	TNFRSF9	chr1	7921800	7935100	3	442	258	TNFRSF9-202
ENST00000582277.5	0.943772	10.1987	6.04068	11.0525	1.94787	3.1407	NDEL1	chr17	8448604	8461384	5	744	581	NDEL1-212
ENST00000675939.1	0	0	0	0	0	0	LMNA	chr1	156099034	156139293	13	2388	1980	LMNA-232
ENST00000500320.7	0	0	0	0	0	0	IYD	chr6	150368997	150396890	5	2153	847	IYD-208
ENST00000341712.8	9460.37	7038.01	8233.44	8995.7	11037.6	11092.9	MPRIP	chr17	17042849	17185560	24	3822	3052	MPRIP-202
ENST00000555484.2	0	0	0	0	0	6.2814	FANCM	chr14	45181430	45200071	9	1879	1709	FANCM-207
ENST00000670904.1	36.8071	52.8476	222.498	12.0572	273.676	61.7671	NNT	chr5	43602883	43705451	22	4461	3237	NNT-223
ENST00000431002.6	888.09	790.86	1097.39	465.208	711.948	562.185	LBHD1	chr11	62662818	62671765	5	2910	862	LBHD1-204
ENST00000469959.1	0	0	0	0	0	0	RAB6B	chr3	133827748	133895633	3	497	210	RAB6B-203
ENST00000376327.6	20298.7	15716.1	15326.2	16367.7	19919	19904.7	PLP2	chrX	49171898	49175235	5	1098	451	PLP2-202
ENST00000007264.7	12.269	147.417	2.01356	9.04292	3.89575	39.7822	RPUSD1	chr16	784974	788381	6	2042	931	RPUSD1-201
ENST00000615152.5	14591.7	3160.66	20986.3	2869.62	3027	2217.33	RRM2	chr2	10123171	10131414	8	3232	1009	RRM2-212
ENST00000557038.5	0	0	0	63.3005	0	0	MIA2	chr14	39265309	39350690	23	2846	2151	MIA2-217
ENST00000510476.5	0	15.7616	0	0	0	0	SPOP	chr17	49621946	49646622	3	770	198	SPOP-217
ENST00000549190.5	0	0	0	0	0	0	PPHLN1	chr12	42238447	42441947	10	1767	1145	PPHLN1-213
ENST00000453905.5	0	0	0	0	0	0	PHF8	chrX	54017779	54048935	6	528	439	PHF8-214
ENST00000599732.5	1980.03	1409.27	2980.07	2049.73	1495.97	2881.07	PTOV1	chr19	49851191	49860744	13	1564	1236	PTOV1-212
ENST00000620424.1	0	0	2.01356	0	19.4787	16.7504	SYNRG	chr17	37585342	37609472	5	480	372	SYNRG-228
ENST00000675780.1	0	0	0	0	0	0	TRIM2	chr4	153204443	153339311	12	6680	2164	TRIM2-259
ENST00000381575.6_PAR_Y	0	0	0	0	0	0	SHOX	chrY	630807	659411	5	1346	670	SHOX-202
ENST00000700613.1	64.1765	0.927152	357.407	0	1.94787	2.0938	NUTF2	chr16	67846935	67872549	6	2184	377	NUTF2-212
ENST00000649971.1	0	0	0	0	0	0	DLG4	chr17	7190563	7207295	19	2561	2072	DLG4-222
ENST00000559260.5	41.526	0	0	0	0	0	RNF31	chr14	24147500	24149425	6	545	94	RNF31-210
ENST00000559951.5	0	1.8543	0	0	0	0	ADNP2	chr18	80109726	80135927	4	819	511	ADNP2-202
ENST00000378746.8	1896.04	5387.68	3612.32	5212.74	2536.13	2699.95	KIF3A	chr5	132692628	132737638	17	6308	2080	KIF3A-202
ENST00000320985.14	1425.1	1079.2	2481.71	465.208	1972.22	1246.86	ZEB1	chr10	31319125	31529202	9	5414	3363	ZEB1-201
ENST00000445781.5	0	0	0	0	0	0	OSBP2	chr22	30764253	30887491	4	555	73	OSBP2-210
ENST00000680122.1	4234.71	7442.25	7411.91	1084.15	762.593	991.414	OAS2	chr12	112978586	113011638	9	5604	1920	OAS2-208
ENST00000295706.9	0	0	0	0	0	0	PPFIA4	chr1	203026491	203078736	30	6478	3592	PPFIA4-202
ENST00000416668.5	101.927	44.5033	74.5017	26.124	42.8532	28.2663	FTCDNL1	chr2	199760544	199851173	4	940	228	FTCDNL1-201
ENST00000696804.1	443.573	31.5232	202.363	47.2242	0	101.549	GINS1	chr20	25407686	25446091	6	703	465	GINS1-208
ENST00000698892.1	0	0	0	0	0	0	IL2RB	chr22	37125843	37175054	11	4092	1644	IL2RB-211
ENST00000559207.1	0	0	0	0	0	0	CPNE6	chr14	24071581	24075584	7	563	328	CPNE6-212
ENST00000457545.7	0	0	0	4.01908	1.94787	0	AKR1B15	chr7	134549110	134579869	12	1629	1022	AKR1B15-202
ENST00000684370.1	923.953	1798.67	365.461	399.898	941.797	590.451	SH2B1	chr16	28863843	28874205	8	4900	2260	SH2B1-217
ENST00000479867.1	0	0	0	0	0	0	ROPN1	chr3	123978675	123992158	2	2054	173	ROPN1-206
ENST00000528596.5	0	0	0	0	8.76543	0	BRSK2	chr11	1409400	1442516	5	576	256	BRSK2-206
ENST00000414615.6	0	0	0	0	0	0	LYPD5	chr19	43796241	43820634	5	2132	620	LYPD5-202
ENST00000675292.1	93.4335	30.596	43.2915	37.1765	24.3484	36.6415	SLC52A2	chr8	144354990	144361272	5	2094	1331	SLC52A2-221
ENST00000303731.9	9827.5	5914.3	6664.88	6883.68	8436.24	6032.23	TRAPPC1	chr17	7930349	7931946	4	808	431	TRAPPC1-201
ENST00000312108.12	0	0	0	0	0	0	CPT1B	chr22	50568861	50578427	20	2583	2298	CPT1B-201
ENST00000528487.1	22.6505	0	0	0	0	0	SYVN1	chr11	65131274	65134500	8	767	706	SYVN1-210
ENST00000644793.1	33.9758	18.543	12.0814	1209.74	21.4266	20.938	GSS	chr20	34928479	34955635	13	2689	1410	GSS-217
ENST00000359039.5	2339.61	5575.89	3972.75	4321.51	2597.49	2201.63	KLHL9	chr9	21329665	21335404	1	5739	1850	KLHL9-201
ENST00000489254.5	33.9758	27.8145	28.1898	26.124	3.89575	12.5628	CEP70	chr3	138494758	138594319	14	1797	1322	CEP70-213
ENST00000263956.8	407.71	2652.58	940.332	2529	1124.9	1670.85	GTF3C3	chr2	196763035	196799683	18	4243	2640	GTF3C3-201
ENST00000673966.2	0	0	0	0	0	0	ALDH3B2	chr11	67662155	67674623	10	2640	1147	ALDH3B2-211
ENST00000426689.6	58.5139	33.3775	49.3322	57.2719	54.5405	46.0636	NME6	chr3	48293997	48298524	5	1204	553	NME6-207
ENST00000601879.5	307.67	323.576	521.512	402.913	331.139	225.083	SUGP2	chr19	18992367	19034023	10	5536	3237	SUGP2-215
ENST00000346199.3	21.7068	28.7417	53.3593	68.3243	0	0	NNAT	chr20	37521206	37523690	2	1220	160	NNAT-201
ENST00000464352.6	0	0	0	0	0	0	DNAI4	chr1	66813970	66874878	12	1894	1731	DNAI4-204
ENST00000678564.1	0	0	0	0	0	0	G3BP1	chr5	151771971	151804213	13	1724	1267	G3BP1-260
ENST00000263847.6	6781.95	11237.1	10660.8	11504.6	9091.7	8994.96	OSBP	chr11	59574398	59615774	14	4699	2407	OSBP-201
ENST00000484127.5	0	0	0	0	0	0	B3GALNT1	chr3	161086631	161105261	6	546	123	B3GALNT1-211
ENST00000592529.6	323.714	518.278	272.837	87.4149	220.11	269.053	ZNF180	chr19	44474443	44500522	5	4243	1991	ZNF180-211
ENST00000223361.7	8.49395	77.8807	6.04068	8.03816	65.2538	5.2345	POLD2	chr7	44114699	44122196	10	1587	1355	POLD2-201
ENST00000511078.1	422.81	541.456	257.736	364.731	430.48	339.195	NHP2	chr5	178150826	178153894	3	472	395	NHP2-205
ENST00000439569.2	0	0	0	0	0	0	SLFNL1	chr1	41015597	41021725	6	2111	1217	SLFNL1-205
ENST00000311089.7	0	1.8543	0	0	0	0	DNAL1	chr14	73645009	73697760	7	2305	228	DNAL1-201
ENST00000452781.1	0	0	0	0	0	0	GTPBP2	chr6	43625363	43629162	5	676	676	GTPBP2-206
ENST00000309868.12	0	0	0	0	0	0	ABLIM3	chr5	149141493	149260542	24	4415	2026	ABLIM3-201
ENST00000486748.2	16.9879	0.927152	3.02034	3.01431	0	39.7822	MECOM	chr3	169381259	169663775	3	775	372	MECOM-214
ENST00000302313.10	3657.12	5244.9	4003.96	4972.6	4056.45	4223.19	WDR48	chr3	39052016	39096664	19	3946	2012	WDR48-201
ENST00000420089.5	2132.93	1818.14	1836.37	1384.57	1974.17	2099.03	ZDHHC16	chr10	97451749	97457294	9	1353	947	ZDHHC16-210
ENST00000537261.1	189.698	216.026	188.268	275.307	261.015	181.114	PPFIBP1	chr12	27660934	27676557	7	609	609	PPFIBP1-206
ENST00000524195.2	0	0	0	0	0	0	GDAP1	chr8	74350403	74488879	4	537	371	GDAP1-207
ENST00000533539.1	0	0	0	0	0	0	HOOK3	chr8	42997590	43018392	8	477	477	HOOK3-206
ENST00000621708.4	0	0	0	0	0	0	PCDH15	chr10	53806323	54801291	36	5664	5011	PCDH15-227
ENST00000458404.1	0	0	0	0	0	0	WNK3	chrX	54333178	54358642	2	713	495	WNK3-204
ENST00000495591.5	4.71886	0	120.814	274.302	518.134	778.893	ABI3BP	chr3	100750240	100846428	45	3605	3347	ABI3BP-216
ENST00000393972.7	212.349	114.967	263.776	135.644	171.413	294.179	WBP1	chr2	74458400	74460891	5	1320	904	WBP1-202
ENST00000562789.5	215.18	0	96.6508	0	156.804	80.6113	COMMD4	chr15	75336099	75340271	6	740	432	COMMD4-207
ENST00000389169.9	499.256	174.304	340.291	341.622	162.647	278.475	FLCN	chr17	17221171	17237139	8	1684	1021	FLCN-203
ENST00000256649.9	568.151	616.556	466.139	624.967	489.89	688.86	TRIM45	chr1	117111060	117121749	6	3530	1734	TRIM45-201
ENST00000559703.1	176.485	342.119	504.396	486.308	353.539	271.147	TCF12	chr15	57248041	57286644	9	1535	1009	TCF12-213
ENST00000684496.1	0	0	0	0	0	0	YIPF7	chr4	44649984	44678556	2	312	116	YIPF7-209
ENST00000317905.10	3666.56	2435.63	3242.84	2594.31	4191.82	4157.24	RECQL5	chr17	75626854	75667154	20	3649	2954	RECQL5-201
ENST00000566286.5	0	1710.59	0	706.353	638.903	0	TCF4	chr18	55227911	55588535	19	2100	1974	TCF4-232
ENST00000635499.1	0	0.927152	0	0	0	0	KIF1B	chr1	10352664	10377189	13	2085	1480	KIF1B-213
ENST00000647237.1	0	0	0	0	0	0	ST3GAL3	chr1	43707536	43931140	11	2092	983	ST3GAL3-282
ENST00000650736.1	0	0	0	0	0	0	ZNF665	chr19	53164266	53193374	5	2456	2031	ZNF665-207
ENST00000700246.1	0	0	0	0	0	0	CAMK2B	chr7	44240734	44326177	12	981	525	CAMK2B-239
ENST00000674641.1	0	0	0	0	0	0	FIG4	chr6	109691296	109825410	21	2765	2356	FIG4-214
ENST00000650655.1	50.0199	25.0331	20.1356	21.1002	55.5144	73.283	MYT1	chr20	64164566	64242248	25	5733	3342	MYT1-207
ENST00000554938.2	3.77509	26.8874	18.122	31.1479	81.8107	24.0787	LIN52	chr14	74084956	74199251	5	561	265	LIN52-204
ENST00000379376.2	0.943772	0	0	0	0	0	RASSF2	chr20	4780026	4815123	11	5271	968	RASSF2-201
ENST00000555321.1	17.9317	34.3046	17.1152	10.0477	18.5048	26.1725	ZBTB1	chr14	64504726	64521606	4	625	101	ZBTB1-204
ENST00000484657.5	0	0	2.01356	14.0668	1.94787	0	GTPBP1	chr22	38705742	38716867	4	581	455	GTPBP1-209
ENST00000398399.7	10395.7	16108.3	13882.5	14980.1	12744.9	12124.1	VGLL3	chr3	86937973	86991149	4	10434	974	VGLL3-202
ENST00000394537.7	0	0	0	0	0	0	ANK2	chr4	113049676	113382112	45	6268	5571	ANK2-203
ENST00000335459.9	352.027	241.987	166.119	315.498	323.347	287.897	TRABD2A	chr2	84821650	84881245	6	1838	1362	TRABD2A-201
ENST00000651675.1	0	0	0	0	0	0	LMBRD1	chr6	69672757	69699124	5	699	360	LMBRD1-237
ENST00000561742.5	38.6947	22.2516	20.1356	38.1812	13.6351	52.345	IL4R	chr16	27313926	27340234	4	375	30	IL4R-204
ENST00000553942.5	514.356	0	0	0	0	0	MARK3	chr14	103385985	103503245	17	2281	2215	MARK3-207
ENST00000533341.3	355.802	122.384	306.061	179.854	261.015	248.115	GRAMD1B	chr11	123430269	123435715	2	1178	403	GRAMD1B-208
ENST00000406391.2	0	0	0	0	64.2798	110.971	SLC8A1	chr2	40115253	40430280	7	2807	2804	SLC8A1-206
ENST00000545687.5	15.1004	9.27152	8.05423	16.0763	20.4527	25.1256	RELT	chr11	73376400	73391160	7	579	300	RELT-206
ENST00000630907.2	0	3.70861	0	0	0	0	UBE3A	chr15	25371729	25438332	6	883	441	UBE3A-219
ENST00000638088.2	1124.98	3719.73	4422.78	3943.72	4778.13	4894.26	DPY19L1	chr7	34928881	35037485	22	5008	2222	DPY19L1-209
ENST00000541693.5	0	0	0	0	0	0	AP3B2	chr15	82680897	82699240	8	738	573	AP3B2-207
ENST00000481767.5	64.1765	34.3046	20.1356	1107.26	1348.9	35.5946	PFN2	chr3	149964935	149970715	3	1617	271	PFN2-210
ENST00000626873.2	0	0	0	0	0	0	SH3YL1	chr2	218149	264158	13	1960	731	SH3YL1-229
ENST00000326873.12	6918.79	5396.95	6032.62	2400.39	4413.88	4699.53	STK11	chr19	1205778	1228431	10	3283	1290	STK11-201
ENST00000686560.1	0	0	6.04068	3.01431	5.84362	0	ATP7A	chrX	77910739	77975946	5	925	145	ATP7A-224
ENST00000688009.1	1622.34	2225.16	3428.08	2947.99	2771.82	2155.57	TSC22D2	chr3	150408298	150466422	3	11107	2265	TSC22D2-207
ENST00000375654.5	210.461	226.225	306.061	241.145	288.285	244.974	HSPA1L	chr6	31809619	31815283	2	2760	1922	HSPA1L-201
ENST00000394854.8	196.305	878.012	2.01356	4.01908	86.6804	4.1876	PPP3CA	chr4	101023418	101347526	14	4729	1549	PPP3CA-203
ENST00000546918.1	1162.73	783.443	918.183	919.364	773.306	865.786	TUBA1A	chr12	49185621	49189066	3	981	690	TUBA1A-203
ENST00000413241.5	3.77509	6.49006	2.01356	5.02385	0	5.2345	HDLBP	chr2	241262916	241315672	6	575	242	HDLBP-205
ENST00000398110.6	0	0	0	0	0	0	TPST2	chr22	26525746	26565368	7	1961	1127	TPST2-202
ENST00000519352.1	47.1886	152.053	33.2237	0	37.0096	4.1876	ARMC1	chr8	65613338	65634177	5	681	368	ARMC1-204
ENST00000595712.6	9.43772	9.27152	18.122	15.0715	5.84362	18.8442	ARRDC2	chr19	18007182	18014088	8	2254	536	ARRDC2-206
ENST00000530878.5	265.2	271.655	184.241	126.601	300.947	189.489	NOS1AP	chr1	162069774	162368451	10	2884	1493	NOS1AP-206
ENST00000531030.5	0	3.70861	0	1.00477	3.89575	0	FOXK2	chr17	82559340	82582914	5	800	512	FOXK2-206
ENST00000518800.5	8.49395	10.1987	15.1017	10.0477	3.89575	0	MTFR1	chr8	65669981	65710562	6	2387	866	MTFR1-207
ENST00000542951.5	0	0	0	0	0	0	PPP1R32	chr11	61485885	61490862	7	587	522	PPP1R32-206
ENST00000676982.1	0	0	0	0	0	3.1407	DNAJB1	chr19	14514836	14550343	4	2172	718	DNAJB1-215
ENST00000696431.1	1.88754	0	0	32.1526	69.1495	27.2194	G6PD	chrX	154535242	154546788	5	479	407	G6PD-224
ENST00000381799.10	0	0	0	0	0	0	RHOH	chr4	40197031	40246967	3	4178	572	RHOH-201
ENST00000606877.2	200.08	142.781	199.342	142.677	252.25	162.269	NBPF14	chr1	148593645	148679742	8	1362	229	NBPF14-201
ENST00000678392.1	0	0	694.678	112.534	128.56	0	ACBD5	chr10	27195230	27242111	12	3604	1345	ACBD5-226
ENST00000502841.5	0	0	0	0	0	0	APBB2	chr4	40815333	40857155	7	1674	625	APBB2-204
ENST00000586065.1	0	0	0	0	0	0	PTPRS	chr19	5274199	5292787	3	385	235	PTPRS-202
ENST00000449692.3	5105.81	2496.82	2380.03	3651.33	4174.29	4274.49	C11orf68	chr11	65916810	65919062	2	1557	874	C11orf68-202
ENST00000318445.11	508.693	369.006	487.281	335.593	327.243	381.071	SLCO3A1	chr15	91853708	92165903	10	5092	2120	SLCO3A1-201
ENST00000507877.5	0	2.78145	9.06101	4.01908	4.86968	6.2814	TBC1D5	chr3	17406430	17700006	6	572	261	TBC1D5-230
ENST00000673968.1	3836.43	4469.8	3439.16	2941.96	4285.32	3442.21	LDB1	chr10	102106489	102120368	11	3087	1222	LDB1-204
ENST00000542432.5	46.2448	76.0264	71.4813	76.3625	83.7586	99.4554	RECQL	chr12	21490199	21501595	5	595	391	RECQL-208
ENST00000600967.5	256.706	152.98	154.037	200.954	132.455	262.772	NUMBL	chr19	40673444	40682924	5	635	635	NUMBL-211
ENST00000530398.1	26.4256	28.7417	13.0881	12.0572	59.4102	52.345	RPLP2	chr11	810269	812871	4	309	271	RPLP2-206
ENST00000453337.1	0.943772	0	45.3051	1.00477	58.4362	1.0469	HLA-DPA1	chr6	33069019	33080767	4	914	625	HLA-DPA1-244
ENST00000600991.6	0	4.63576	0	0	0	0	TEX13A	chrX	105218929	105220694	3	1394	1225	TEX13A-201
ENST00000411584.1	0	0.927152	0	0	8.76543	0	GCKR	chr2	27506510	27509791	7	782	559	GCKR-202
ENST00000535992.5	32.0883	60.2648	66.4474	30.1431	123.69	188.442	PTHLH	chr12	27962328	27970349	3	1888	523	PTHLH-205
ENST00000587787.1	0	0	0	0	0	0	GASK1B	chr4	158171349	158173318	2	585	26	GASK1B-204
ENST00000523893.1	1.88754	10.1987	0	0	0.973937	0	FBXL8	chr16	67161120	67163081	3	556	384	FBXL8-209
ENST00000549025.6	0	0	0	0	0	0	ANKS1B	chr12	98743974	99154867	12	2961	1060	ANKS1B-213
ENST00000479530.5	0	0	0	0	0	0	PDZRN3	chr3	73383136	73433904	8	2770	2341	PDZRN3-208
ENST00000368472.6	0	0	0	0	0	0	FAM184A	chr6	118959922	118974525	5	674	490	FAM184A-203
ENST00000644495.1	1302.41	1344.37	1051.08	540.566	1070.36	1220.68	SLC11A2	chr12	50979784	51026384	17	3745	1688	SLC11A2-229
ENST00000643211.1	0	0	0	0	0	0	GJB6	chr13	20221977	20232319	5	2050	782	GJB6-207
ENST00000530106.2	282.188	254.967	247.668	339.612	142.195	232.412	CCDC82	chr11	96380539	96389956	5	3967	1030	CCDC82-205
ENST00000222248.4	0	14.8344	12.0814	13.062	12.6612	5.2345	SLC5A5	chr19	17871945	17895174	15	3589	1914	SLC5A5-201
ENST00000407847.5	0	0	0	0	0	4.1876	PRDM6	chr5	123089241	123194266	8	9139	1778	PRDM6-201
ENST00000266551.8	0	0	0	0	0	0	KLRG1	chr12	8989621	9010760	6	1329	579	KLRG1-201
ENST00000422165.6	0	0	0	0	0	0	TNNT2	chr1	201359014	201377680	16	1140	870	TNNT2-208
ENST00000428109.5	0	0	3.02034	4.01908	0	0	TBC1D7	chr6	13316621	13328130	5	827	465	TBC1D7-210
ENST00000611373.1	0	0	0	0	0	0	MAP7	chr6	136343840	136526660	15	2302	1795	MAP7-206
ENST00000510790.5	0	0	0	0	0	0	FAM149A	chr4	186144253	186153741	5	565	181	FAM149A-210
ENST00000448514.3	0	0	0	0	0	0	GGTLC2	chr22	22644614	22647898	6	937	649	GGTLC2-202
ENST00000562787.6	398.272	2249.27	1037.99	677.215	612.606	1033.29	CENPT	chr16	67828157	67847693	16	2564	1670	CENPT-208
ENST00000393951.6	0	3.70861	0	1.00477	0	0	DQX1	chr2	74518131	74526191	12	2528	2140	DQX1-201
ENST00000310864.11	850.339	1701.32	601.047	1379.55	984.65	804.019	IQCB1	chr3	121769761	121835060	15	2562	1781	IQCB1-201
ENST00000494385.1	56.6263	51.9205	41.278	44.2099	51.6187	29.3132	TUT1	chr11	62581108	62591612	4	695	427	TUT1-207
ENST00000700322.1	0	317.086	236.593	310.474	141.221	521.356	PSEN1	chr14	73136509	73223680	12	5949	1379	PSEN1-258
ENST00000536821.5	29.2569	86.2251	37.2508	75.3577	52.5926	150.754	TMED3	chr15	79311156	79384721	3	2262	462	TMED3-203
ENST00000650142.1	0	0	0	0	0	0	ENSG00000285749	chr3	51798803	51830545	10	3126	206	ENST00000650142
ENST00000637318.1	66.0641	40.7947	19.1288	62.2957	39.9314	35.5946	EHMT1	chr9	137742957	137747964	4	2979	375	EHMT1-240
ENST00000682764.1	0	0	0	9.04292	3.89575	0	KCNJ11	chr11	17365172	17388894	3	2160	908	KCNJ11-207
ENST00000536549.5	2383.02	292.053	63.4271	2238.63	116.872	107.831	ASB8	chr12	48147789	48157595	4	2606	861	ASB8-205
ENST00000288828.9	6562.99	5424.76	5460.77	5323.27	6445.51	6053.17	WIPI2	chr7	5190233	5233840	13	4432	1349	WIPI2-201
ENST00000290299.7	7107.55	7967.94	7021.28	7337.83	5728.7	4477.59	ATP5PO	chr21	33903453	33915804	7	749	632	ATP5PO-201
ENST00000418998.7	0	0	2.01356	0	0	0	L3MBTL1	chr20	43507697	43541895	22	3410	2565	L3MBTL1-204
ENST00000678070.1	0	0.927152	0	444.108	0	0	G3BP1	chr5	151771894	151804218	12	1553	1387	G3BP1-250
ENST00000683636.1	15.1004	2.78145	8.05423	5.02385	2.92181	0	SIGLEC5	chr19	51610960	51630401	9	2984	1644	SIGLEC5-202
ENST00000613665.4	0	0	0	0	0	0	C9orf153	chr9	86220265	86229630	3	1735	282	C9orf153-204
ENST00000411960.1	0	0	0	0	0	0	FGF1	chr5	142614005	142686066	4	546	122	FGF1-207
ENST00000636457.1	0	0	0	0	0	0	TEX51	chr2	126898896	126902095	7	804	587	TEX51-209
ENST00000556529.4	21.7068	177.086	179.207	160.763	66.2277	69.0954	MAP1LC3B2	chr12	116559381	116576606	2	816	374	MAP1LC3B2-202
ENST00000353068.7	2.83132	0	18.122	2.00954	0	0	KCNIP2	chr10	101827353	101843568	8	676	673	KCNIP2-204
ENST00000379378.8	11465.9	7383.83	8456.95	8465.18	10047.1	10498.3	E2F4	chr16	67192155	67198918	10	2100	1229	E2F4-201
ENST00000651268.1	56.6263	50.9933	107.725	225.068	94.4719	103.643	ZNF266	chr19	9412611	9435571	12	3641	1643	ZNF266-208
ENST00000371012.6	42.4698	76.0264	76.5152	54.2575	63.3059	86.8927	MIER1	chr1	66924967	66948240	5	2415	240	MIER1-204
ENST00000406877.8	8910.15	8591.91	2065.91	12289.3	11193.5	10312	CDCA7L	chr7	21900899	21945899	10	2873	1352	CDCA7L-203
ENST00000335214.8	8221.2	8548.34	6913.55	8002.99	7246.09	11886.5	PES1	chr22	30576835	30591858	15	1973	1734	PES1-201
ENST00000611699.1	621.946	302.251	534.6	754.582	473.333	731.783	NOL12	chr22	37686360	37693471	7	896	633	NOL12-207
ENST00000675129.1	0	0	0	10.0477	0	3.1407	POMK	chr8	43097524	43103830	3	622	281	POMK-211
ENST00000329276.10	43495.6	34636.5	35501.1	33084	40287.9	40235.5	NOP56	chr20	2652632	2658393	12	1901	1770	NOP56-201
ENST00000572705.2	376.565	277.218	69.4678	358.703	578.519	517.168	TRPV1	chr17	3565446	3609411	17	4147	2502	TRPV1-207
ENST00000467789.5	226.505	180.795	286.932	265.259	314.582	189.489	SSR3	chr3	156542821	156555149	5	1034	589	SSR3-205
ENST00000512587.1	64.1765	38.0132	26.1763	47.2242	53.5665	0	RO60	chr1	193069232	193075931	3	578	578	RO60-212
ENST00000397130.8	748.411	391.258	1041.01	1785.48	1843.66	518.215	LRRC57	chr15	42537829	42548793	6	7091	712	LRRC57-202
ENST00000370244.5	1153.29	180.795	1367.21	301.431	29.2181	10.469	BCAR3	chr1	93561791	93847150	14	3203	2464	BCAR3-203
ENST00000266546.11	3734.51	2810.2	3507.62	3026.37	3227.63	3351.13	CLSTN3	chr12	7130371	7158945	18	3995	2850	CLSTN3-201
ENST00000651167.1	0	0	0	0	0	0	MXI1	chr10	110226851	110286478	6	2134	571	MXI1-221
ENST00000543133.5	0	677.748	2243.1	0	0	405.15	BCL2L13	chr22	17638584	17730855	6	4969	967	BCL2L13-214
ENST00000550937.5	0.943772	0	1.00678	0	0	0	FRS2	chr12	69470408	69571295	9	772	270	FRS2-210
ENST00000474994.2	168.935	226.225	23.1559	56.2671	49.6708	35.5946	MMRN2	chr10	86944364	86969481	5	824	366	MMRN2-202
ENST00000567927.2	36.8071	34.3046	39.2644	50.2385	25.3224	56.5326	GOLGA8J	chr15	30082955	30096690	19	5169	1877	GOLGA8J-201
ENST00000441615.2	48.1324	0.927152	94.6373	40.1908	126.612	1.0469	CNP	chr17	41966882	41968557	2	620	432	CNP-203
ENST00000403754.7	42.4698	56.5562	90.6101	51.2432	86.6804	34.5477	DDT	chr22	23973104	23974459	3	566	495	DDT-203
ENST00000561958.5	0	0	22.1491	21.1002	0	0	TCF25	chr16	89873606	89893767	7	756	694	TCF25-204
ENST00000467334.1	236.887	388.476	381.569	376.789	242.51	261.725	MRPS33	chr7	141006169	141014966	3	619	286	MRPS33-203
ENST00000689161.1	0	51.9205	7.04746	5.02385	54.5405	0	BEND7	chr10	13441157	13526171	9	1765	1123	BEND7-212
ENST00000700420.1	0	0	0	0	0	0	CAMTA1	chr1	7669759	7767736	16	3675	2057	CAMTA1-223
ENST00000591329.5	55.6826	4.63576	31.2102	28.1335	39.9314	81.6582	PLPPR2	chr19	11355424	11359719	4	629	252	PLPPR2-207
ENST00000381524.8_PAR_Y	20.763	14.8344	8.05423	0	0	17.7973	CSF2RA	chrY	1268808	1310381	13	2278	1189	CSF2RA-205
ENST00000585957.2	15.1004	10.1987	4.02712	12.0572	18.5048	15.7035	CSNK1G2	chr19	1979258	1979756	3	297	297	CSNK1G2-202
ENST00000475682.1	0	0	0	0	0	0	SLC16A12	chr10	89462503	89556641	3	337	75	SLC16A12-202
ENST00000357377.3	0	0	0	0	7.7915	0	OR5B17	chr11	58358124	58359069	1	945	941	OR5B17-201
ENST00000504156.7	140.622	638.807	50.339	90.4292	14.6091	218.802	HARS1	chr5	140673905	140691370	13	1935	1514	HARS1-207
ENST00000435386.1	0	0	0	0	0	0	AOAH	chr7	36637879	36724500	4	674	322	AOAH-202
ENST00000317257.12	0	0	0	0	0	0	SETDB2	chr13	49451552	49495002	13	5606	2108	SETDB2-201
ENST00000407433.6	27.3694	0	14.0949	0	20.4527	0	PROS1	chr3	93873191	93973897	15	3173	1968	PROS1-203
ENST00000587986.5	0	0	0	0	0	0	ZNF793	chr19	37507218	37536530	7	3862	390	ZNF793-206
ENST00000350657.9	22.6505	0	0	0	0	0	SLC47A2	chr17	19678319	19716730	18	2267	1722	SLC47A2-202
ENST00000413724.5	0	0	0	0	0	0	MAP3K8	chr10	30434665	30450422	4	772	666	MAP3K8-204
ENST00000413442.5	0	0	0	0	0	0	USP54	chr10	73543046	73591342	5	538	457	USP54-202
ENST00000504075.1	0	0	0	0	0	0	PAIP1	chr5	43543061	43557077	3	498	28	PAIP1-204
ENST00000417399.5	0	0	6.04068	2.00954	1.94787	2.0938	VOPP1	chr7	55473015	55521866	5	586	156	VOPP1-203
ENST00000595904.6	4339.46	1582.65	1617.89	2129.11	2797.15	1036.43	POLD1	chr19	50384347	50418014	27	3487	3373	POLD1-205
ENST00000493603.5	0	0	0	0	0	0	ESRRG	chr1	216503254	217137754	9	5295	1299	ESRRG-221
ENST00000378412.8	18.8754	5.56291	4.02712	0	0	3.1407	MMEL1	chr1	2590639	2633016	24	2855	2314	MMEL1-201
ENST00000426972.8	1426.98	1263.71	1370.23	1160.51	1624.53	1319.09	DDAH1	chr1	85318481	85578363	7	4015	541	DDAH1-202
ENST00000393081.6	0	600.794	1046.04	30.1431	557.092	37.6884	ACSL5	chr10	112375235	112428363	21	3373	2029	ACSL5-204
ENST00000521089.5	396.384	0	315.122	378.798	306.79	158.082	WWC1	chr5	168292150	168469216	23	3539	3334	WWC1-209
ENST00000376891.8	0	0	0	0	0	0	MOG	chr6	29657210	29671718	6	883	612	MOG-217
ENST00000698646.1	0	1666.09	2245.12	0	939.849	0	IL6ST	chr5	55936650	55994989	16	7380	2638	IL6ST-222
ENST00000575663.5	4.71886	0	0	12.0572	7.7915	0	SMG6	chr17	2172804	2237580	5	569	483	SMG6-219
ENST00000540445.5	0	0	0	0	0	0	LMO3	chr12	16551045	16607150	6	900	497	LMO3-222
ENST00000682465.1	13.2128	53.7748	28.1898	45.2146	12.6612	7.3283	ATM	chr11	108224768	108231720	4	2858	333	ATM-235
ENST00000308683.3	4737.74	5065.96	5022.82	5097.2	4792.74	4671.27	ZNF622	chr5	16451519	16465800	6	1701	1425	ZNF622-201
ENST00000443462.6	40.5822	78.8079	23.1559	194.925	185.048	186.348	SEC31A	chr4	82818662	82891178	26	4016	3574	SEC31A-207
ENST00000318100.9	0	0	0	0	0	0	RTEL1	chr20	63658314	63696243	34	4128	2960	RTEL1-201
ENST00000367889.8	3170.13	4431.78	3421.04	4650.07	4215.2	3858.87	MGST3	chr1	165631234	165656136	6	1152	451	MGST3-205
ENST00000393648.6	0	0	0	0	0	15.7035	FGFR4	chr5	177086905	177098022	18	2715	2185	FGFR4-203
ENST00000677603.1	0	0	0	0	0	0	STAT3	chr17	42314848	42388477	23	3291	2192	STAT3-226
ENST00000315764.8	0	371.788	203.369	222.054	338.93	0	WDR90	chr16	665258	667830	6	1448	891	WDR90-202
ENST00000643662.1	0	0	0	8.03816	0	15.7035	ATP2B2	chr3	10326275	10505531	23	6768	3483	ATP2B2-210
ENST00000374139.8	65.1203	58.4105	68.461	53.2528	35.0617	65.9547	DRGX	chr10	49364066	49396089	7	3071	783	DRGX-201
ENST00000347025.6	0	13.9073	5.0339	43.2051	7.7915	0	PHF7	chr3	52411197	52423640	10	1462	1017	PHF7-202
ENST00000292314.6	0	0	0	0	0	0	CCDC12	chr3	46921731	46982010	8	1009	530	CCDC12-201
ENST00000422861.3	124.578	107.55	192.295	73.3482	67.2017	171.692	L3MBTL1	chr20	43514441	43550954	19	5053	2237	L3MBTL1-205
ENST00000370491.7	177.429	283.708	157.058	298.417	246.406	247.068	KYAT3	chr1	88935773	88992776	13	1855	1248	KYAT3-203
ENST00000523287.5	0	0	0	0	0	0	RGS22	chr8	99961051	100105619	26	4007	3227	RGS22-214
ENST00000599426.1	0	0	0	0	0	0	PLVAP	chr19	17365416	17377342	4	616	562	PLVAP-203
ENST00000424361.5	0	0	0	0	0	0	GNB2	chr7	100673749	100679138	9	1469	881	GNB2-206
ENST00000456909.6	1467.57	992.052	1090.34	1139.41	1329.42	1330.61	STK11IP	chr2	219597857	219616451	25	3593	3240	STK11IP-204
ENST00000269346.9	735.199	597.086	755.085	697.31	787.915	893.005	TTYH2	chr17	74213571	74262020	14	3419	1588	TTYH2-201
ENST00000537169.1	691.785	2647.94	66.4474	362.722	56.4883	1442.63	ARMCX3	chrX	101623361	101627841	5	3313	1136	ARMCX3-207
ENST00000442071.3	0	17.6159	102.691	0	0	0	IFNAR1	chr21	33324942	33359730	9	5663	1365	IFNAR1-202
ENST00000644667.1	0	0	0	0	0	0	GJB6	chr13	20222484	20230978	4	1352	782	GJB6-210
ENST00000646918.1	0	7.41721	11.0746	0	3.89575	0	EPS8	chr12	15620181	15882292	24	4552	2446	EPS8-225
ENST00000510554.1	25.4819	37.0861	29.1966	29.1383	29.2181	19.8911	RSAD1	chr17	50479048	50479918	3	551	96	RSAD1-206
ENST00000422806.2	0	0	0	0	0	0	NKX1-1	chr4	1402932	1406442	2	1345	1342	NKX1-1-201
ENST00000530898.1	0	0	0	0	0	0	GRINA	chr8	143990677	143991526	2	556	302	GRINA-206
ENST00000512457.5	16.0441	11.1258	13.0881	23.1097	20.4527	14.6566	PXYLP1	chr3	141262006	141287454	5	564	389	PXYLP1-209
ENST00000321935.10	0	0	0	0	0	0	FCRL6	chr1	159800512	159816251	11	1986	1228	FCRL6-201
ENST00000337049.8	0	0	0	0	0	0	OPRM1	chr6	154039495	154246867	4	1385	1250	OPRM1-203
ENST00000432085.5	0	0	0	0	0	0	KCNE1	chr21	34446688	34459604	3	3181	386	KCNE1-206
ENST00000402415.8	0	0	0	0	0	0	OTOF	chr2	26457203	26478042	29	5079	3722	OTOF-204
ENST00000675220.1	0	0	0	0	0	0	GDAP1	chr8	74321080	74366841	5	3402	743	GDAP1-223
ENST00000576476.1	0	0	0	0	0	0	MYMX	chr6	44216962	44218098	2	680	251	MYMX-202
ENST00000351748.7	0	0	0	0	0	0	TNFRSF25	chr1	6461434	6466107	5	700	697	TNFRSF25-202
ENST00000454237.1	0	0	0	0	0	0	MAP3K13	chr3	185283026	185291917	3	523	118	MAP3K13-213
ENST00000357115.9	2047.99	4947.28	3746.23	2552.11	3729.2	3290.41	LRBA	chr4	150264435	151015727	58	10295	8532	LRBA-201
ENST00000344099.4	117.028	169.669	176.186	144.687	127.586	108.878	ZNF14	chr19	19710472	19733112	4	2959	1922	ZNF14-201
ENST00000478763.2	0	0	0	0	0	0	LGI1	chr10	93757913	93758912	2	598	286	LGI1-204
ENST00000372419.3	3297.54	3189.4	3429.09	3278.56	3354.24	3186.76	PRPS1	chrX	107628530	107641124	3	625	501	PRPS1-202
ENST00000453024.6	0	839.072	0	797.787	27.2702	0	CTNNB1	chr3	41199445	41239947	17	3035	2309	CTNNB1-210
ENST00000356180.4	0	0	0	0	0	0	DTD2	chr14	31446992	31457425	5	1395	501	DTD2-202
ENST00000396838.6	13.2128	241.059	83.5627	8.03816	3.89575	41.876	ZSCAN31	chr6	28324737	28354195	8	3168	1215	ZSCAN31-202
ENST00000484298.5	1.88754	691.655	0	1712.13	37.9835	0	ALMS1	chr2	73385758	73609715	22	12573	12356	ALMS1-203
ENST00000326742.12	0	0	0	0	0	0	CYP4F11	chr19	15912367	15934410	11	2866	1351	CYP4F11-202
ENST00000542587.5	538.894	270.728	323.176	326.55	445.089	509.84	LPAR2	chr19	19623669	19628930	6	2540	1042	LPAR2-202
ENST00000572882.3	290.682	264.238	350.359	446.118	353.539	372.696	ABCC1	chr16	15949577	16143074	30	6357	4386	ABCC1-203
ENST00000247986.2	24.5381	24.1059	24.1627	14.0668	44.8011	52.345	KIF17	chr1	20664016	20718017	15	3954	3072	KIF17-201
ENST00000540663.5	54.7388	0	34.2305	60.2862	87.6543	83.752	SYNE1	chr6	152283982	152302123	4	772	724	SYNE1-237
ENST00000585306.5	0	0	0	0	0	0	MED24	chr17	40035198	40061215	6	591	473	MED24-233
ENST00000614944.4	2558.57	2238.14	2364.92	1393.62	2566.32	905.568	VPS11	chr11	119067821	119081967	16	3372	2777	VPS11-206
ENST00000357635.10	1445.86	1818.14	1402.44	274.302	1773.54	1717.96	FAM219B	chr15	74899992	74906851	5	3270	589	FAM219B-201
ENST00000187608.13	0	0	0	0	0	0	CEACAM21	chr19	41576235	41586844	7	1293	870	CEACAM21-201
ENST00000524913.3	0	0	40.2712	58.2766	30.192	47.1105	ZC2HC1C	chr14	75069641	75079988	3	3920	1366	ZC2HC1C-203
ENST00000429529.1	0	0	0	0	0	0	HECW1	chr7	43479653	43541994	4	411	411	HECW1-202
ENST00000432306.5	0	169.669	49.3322	108.515	3.89575	59.6733	VTI1A	chr10	112447258	112737784	8	1730	601	VTI1A-202
ENST00000647468.2	79.2769	1495.5	1117.53	609.895	0	181.114	SERAC1	chr6	158109519	158168262	17	3919	1946	SERAC1-217
ENST00000587632.1	0	0	0	0	0	0	TINCR	chr19	5561632	5567831	3	399	166	TINCR-202
ENST00000434435.1	0	0	0	0	0	0	SMARCAL1	chr2	216412765	216414981	3	541	276	SMARCAL1-208
ENST00000330889.8	33.9758	7.41721	8.05423	4.01908	3.89575	0	ADAP2	chr17	30921945	30959322	11	2658	1132	ADAP2-201
ENST00000472026.5	0	0	0	0	0	0	GRAMD1C	chr3	113890625	113945770	13	1863	1472	GRAMD1C-208
ENST00000569539.5	0	0	0	0	0	0	NDRG4	chr16	58463710	58506946	8	610	380	NDRG4-252
ENST00000681793.1	7.55018	245.695	174.173	232.102	0	128.769	USP54	chr10	73497550	73591339	22	6736	4890	USP54-219
ENST00000476470.5	11.3253	7.41721	7.04746	0	32.1399	9.4221	NDUFB2	chr7	140697157	140706640	5	477	121	NDUFB2-213
ENST00000394287.7	269.919	136.291	139.942	163.777	207.449	109.924	MED1	chr17	39404285	39451268	18	2852	1650	MED1-202
ENST00000374847.5	0	0	0	0	0	0	PGAP4	chr9	101473171	101487117	3	4220	1208	PGAP4-201
ENST00000460109.5	0	0	8.05423	0	0	0	AHCYL2	chr7	129368123	129389113	3	596	224	AHCYL2-203
ENST00000511022.2	88.7146	52.8476	16.1085	37.1765	39.9314	71.1892	PPIP5K2	chr5	103177919	103201533	8	757	757	PPIP5K2-212
ENST00000376936.9	8091.9	9791.65	8471.04	9871.86	7470.1	7587.93	EXOSC10	chr1	11066618	11099869	25	2771	2630	EXOSC10-202
ENST00000552004.2	4.71886	0	0	9.04292	0	15.7035	RACGAP1	chr12	50005358	50025488	5	525	320	RACGAP1-225
ENST00000229563.6	2676.54	1837.61	1698.44	1854.8	2049.16	2132.53	TMEM14C	chr6	10723070	10731127	6	1010	331	TMEM14C-201
ENST00000504461.5	0	0	0	0	0	0	PDGFRA	chr4	54230322	54263773	4	767	471	PDGFRA-204
ENST00000560035.1	0	0	0	0	0	0	CHRM5	chr15	33968720	34062783	2	570	65	CHRM5-203
ENST00000606117.2	1478.89	0	132.895	0	1272.94	0	SIRT5	chr6	13574601	13615158	10	4554	922	SIRT5-205
ENST00000601836.1	225.562	195.629	236.593	524.49	543.457	381.071	ESM1	chr5	54985249	55022671	2	754	268	ESM1-204
ENST00000551767.1	0	0	0	0	0	0	EPYC	chr12	90971800	91005026	5	785	698	EPYC-203
ENST00000519416.5	0	0	0	0	0	0	TACC1	chr8	38728186	38850793	13	5497	1816	TACC1-207
ENST00000321867.6	4280.95	2886.22	3427.08	3447.36	4622.3	4305.9	ULK1	chr12	131894622	131923150	28	5294	3122	ULK1-201
ENST00000448708.5	0	0	0	0	0	0	COBLL1	chr2	164728159	164843679	5	544	467	COBLL1-209
ENST00000454744.7	0	0	0	0	7.7915	0	PLK5	chr19	1524077	1536046	14	2506	999	PLK5-202
ENST00000677789.1	0	0	0	0	0	0	CTSH	chr15	78921890	78945018	11	1187	907	CTSH-244
ENST00000409576.1	0	0	0	0	0	0	RAB17	chr2	237574327	237590660	3	463	157	RAB17-203
ENST00000436346.7	813.532	723.178	634.271	605.876	819.081	611.389	CCDC88A	chr2	55287842	55419856	33	9718	5581	CCDC88A-207
ENST00000466072.5	777.668	267.947	3316.33	2096.95	569.753	753.768	PCCB	chr3	136250355	136330169	16	1828	1661	PCCB-207
ENST00000368207.7	0	0	0	0	0	0	PTPRK	chr6	127970113	128520583	34	4724	4382	PTPRK-203
ENST00000595533.1	0	0	0	0	0	0	ZNF91	chr19	23362125	23395418	2	693	556	ZNF91-206
ENST00000307439.10	0	0	8.05423	0	0	8.3752	RASSF6	chr4	73571550	73620436	11	5871	1001	RASSF6-201
ENST00000460088.5	52.8512	9.27152	31.2102	18.0858	53.5665	19.8911	NDUFB2	chr7	140696988	140706646	4	416	121	NDUFB2-202
ENST00000219054.10	0	0	0	0	0	0	ACSM2A	chr16	20451584	20486791	15	1973	1718	ACSM2A-201
ENST00000525998.5	0	0	0	0	0	0	SIGLEC10	chr19	51410858	51417642	9	1832	1527	SIGLEC10-209
ENST00000455371.5	52.8512	180.795	381.569	195.93	355.487	74.3299	PITRM1	chr10	3138691	3144366	4	669	548	PITRM1-208
ENST00000396501.8	895.64	1059.73	791.329	1208.74	716.818	878.349	MPDU1	chr17	7583828	7587955	6	1119	570	MPDU1-203
ENST00000671281.1	0	0	0	0	0	0	CCDC30	chr1	42463312	42590268	10	2617	1164	CCDC30-255
ENST00000380900.2	226.505	187.285	473.186	397.889	253.224	115.159	PSMG1	chr21	39175590	39183488	6	901	795	PSMG1-202
ENST00000393454.6	92.4897	116.821	149.003	228.083	112.003	149.707	TDP1	chr14	89955938	90043344	16	2052	1809	TDP1-203
ENST00000370022.9	87.7708	122.384	102.691	112.534	103.237	105.737	PRPF38B	chr1	108692324	108697504	5	1586	565	PRPF38B-202
ENST00000322060.9	0	0	0	0	0	0	PUS1	chr12	131929242	131941983	5	1201	1148	PUS1-201
ENST00000438603.6	0	28.7417	0	0	21.4266	0	CBLB	chr3	105776465	105869422	4	593	559	CBLB-205
ENST00000367391.5	0	0	0	0	0	0	LHX9	chr1	197912491	197932591	6	1617	957	LHX9-204
ENST00000360657.7	0	0	0	0	0	0	SLC17A3	chr6	25845100	25882286	12	1738	1250	SLC17A3-202
ENST00000615043.1	0	0	0	0	0	0	PCDH15	chr10	53808522	53810664	2	1141	109	PCDH15-223
ENST00000373032.4	0	0	0	0	0	0	PLA2G12B	chr10	72934762	72954806	4	1560	581	PLA2G12B-201
ENST00000396060.7	2034.77	2290.99	1886.7	1362.47	1656.67	1615.37	GTF2A2	chr15	59638062	59657515	5	1554	323	GTF2A2-202
ENST00000541496.1	0	0	0	0	0	0	SPARCL1	chr4	87494369	87529404	4	814	55	SPARCL1-209
ENST00000580384.1	0	0	0	0	0	0	GREB1L	chr18	21513903	21520739	5	563	563	GREB1L-207
ENST00000568641.2	844.676	671.258	764.146	635.014	731.427	822.863	ENSG00000286190	chr17	5499427	5501006	2	1498	356	ENST00000568641
ENST00000372999.5	0	0	35.2373	0	0	2.0938	TOX2	chr20	43916167	44069616	10	2509	1384	TOX2-203
ENST00000505747.6	389.778	916.026	682.596	756.591	601.893	500.418	THUMPD2	chr2	39736061	39779258	10	2195	1499	THUMPD2-204
ENST00000341459.8	0	0	0	0	0	0	SLC24A5	chr15	48120990	48142672	9	1870	1491	SLC24A5-201
ENST00000502935.6	5126.57	5358.01	2982.08	4756.58	2369.59	5604.05	XPNPEP1	chr10	109864766	109923511	21	2476	1977	XPNPEP1-218
ENST00000601610.5	0	17.6159	0	0	0	0	SYNGR4	chr19	48373103	48376376	4	855	435	SYNGR4-204
ENST00000368758.3	0	0	0	0	0	0	SPRR2D	chr1	153039744	153041931	2	780	215	SPRR2D-204
ENST00000615060.5	6495.04	79608.9	70465.5	1211.75	6056.91	2892.58	EEF1A1	chr6	73515765	73520591	8	3686	1379	EEF1A1-212
ENST00000508716.1	50.9637	108.477	79.5356	91.434	115.899	54.4388	MTREX	chr5	55416056	55424985	2	2183	212	MTREX-208
ENST00000677079.1	0	1781.99	883.952	2523.98	1851.45	0	IDE	chr10	92452376	92574096	23	5041	2893	IDE-213
ENST00000479362.1	16.9879	21.3245	17.1152	28.1335	19.4787	36.6415	CDK11A	chr1	1716350	1724032	5	695	450	CDK11A-216
ENST00000565270.1	21.7068	13.9073	8.05423	10.0477	126.612	54.4388	KIFC3	chr16	57759753	57764389	7	1074	833	KIFC3-219
ENST00000393775.7	0	0	0	0	0	0	IGSF11	chr3	118900557	119034846	7	3516	1286	IGSF11-202
ENST00000303586.11	51.9075	146.49	332.237	23.1097	74.9931	3.1407	ZNF30	chr19	34926903	34945164	5	2574	1868	ZNF30-201
ENST00000648622.1	0	0	0	0	0	0	DLG2	chr11	83457919	84720915	23	5067	2647	DLG2-231
ENST00000675361.1	43.4135	23.1788	29.1966	17.0811	16.5569	23.0318	CEP290	chr12	88136456	88141848	5	1164	457	CEP290-219
ENST00000529792.5	5.66263	5.56291	7.04746	4.01908	3.89575	6.2814	TAGLN	chr11	117200255	117203401	3	372	273	TAGLN-205
ENST00000393562.10	78.3331	13593.9	13284.5	8866.09	8587.2	10170.6	G6PD	chrX	154531391	154546846	13	2210	1533	G6PD-202
ENST00000340882.2	72.6705	65.8278	66.4474	99.4722	60.3841	93.1741	NECTIN1	chr11	119674592	119728553	6	1053	1050	NECTIN1-202
ENST00000451876.5	424.698	263.311	253.708	271.288	726.557	276.381	CPSF4	chr7	99438946	99457371	7	1637	626	CPSF4-207
ENST00000490898.5	30.2007	37.0861	34.2305	57.2719	86.6804	96.3148	SLC4A2	chr7	151060070	151064895	5	697	503	SLC4A2-216
ENST00000247087.10	436.023	0	725.888	773.672	913.553	414.572	AHDC1	chr1	27534035	27603592	6	6329	4808	AHDC1-201
ENST00000530445.6	31970.3	5072.45	2401.17	11201.2	11586.9	9260.87	EEF1D	chr8	143579736	143587564	7	1614	836	EEF1D-232
ENST00000551804.5	0	0	513.457	0	1502.78	2084.38	PFKM	chr12	48119787	48146104	22	2775	2226	PFKM-225
ENST00000250237.10	5425.75	3347.02	3510.64	3847.26	3955.16	4484.92	QTRT1	chr19	10701439	10713365	10	1319	1199	QTRT1-201
ENST00000369883.3	226.505	136.291	141.956	172.82	208.423	209.38	BORCS7	chr10	102854262	102864213	6	832	313	BORCS7-202
ENST00000263268.11	826.744	791.787	809.451	975.631	917.449	627.093	MREG	chr2	215942584	216013551	5	3143	637	MREG-201
ENST00000564231.5	0	0	10.0678	0	0	0	CACNA1H	chr16	1210067	1221084	18	3325	3232	CACNA1H-204
ENST00000382432.9	0	0	0	0	0	0	DAZ4	chrY	24833934	24905683	24	2381	1651	DAZ4-203
ENST00000484354.1	5.66263	12.9801	7.04746	13.062	18.5048	13.6097	ACSS2	chr20	34876572	34913188	3	514	440	ACSS2-216
ENST00000321276.8	82.1082	114.04	149.003	138.658	106.159	108.878	SGPP2	chr2	222424543	222562621	5	4978	1192	SGPP2-201
ENST00000695752.1	0	0	0	0	0	0	C1QC	chr1	22643626	22648110	2	1546	409	C1QC-207
ENST00000377698.4	8726.12	7415.36	7515.61	8538.53	8814.13	8798.14	ALDH1B1	chr9	38392702	38398661	2	3026	1550	ALDH1B1-201
ENST00000627972.1	0	0	0	0	0	0	RUVBL2	chr19	49004289	49015650	10	1055	1052	RUVBL2-212
ENST00000554804.1	26.4256	21.3245	0	0	34.0878	0	YY1	chr14	100239759	100278142	4	1110	565	YY1-205
ENST00000368874.8	1714.83	997.615	1598.77	1396.63	1281.7	1311.77	PI4KB	chr1	151291797	151327715	11	3923	2393	PI4KB-203
ENST00000315491.12	4777.38	14048.2	13682.1	14301.9	4434.34	4356.15	TUBB3	chr16	89923342	89936097	4	1702	1346	TUBB3-201
ENST00000452869.2	91.5459	297.616	218.471	80.3816	58.4362	95.2679	FANCB	chrX	14834150	14873255	11	4538	2487	FANCB-202
ENST00000539719.6	469.999	401.457	591.986	1033.91	1368.38	1597.57	ZNF362	chr1	33256492	33300719	9	3178	1252	ZNF362-205
ENST00000583153.2	44.3573	72.3178	75.5085	46.2194	56.4883	110.971	PTPRM	chr18	8370933	8379313	6	707	707	PTPRM-214
ENST00000622581.4	0	0	0	0	0	82.7051	SLC50A1	chr1	155135812	155138857	5	1240	520	SLC50A1-214
ENST00000521366.1	0	0	0	0	0	0	NECAB1	chr8	90940522	90957847	4	2904	296	NECAB1-202
ENST00000564392.5	25.4819	0	0	13.062	5.84362	0	GAS8	chr16	90022086	90032790	4	475	283	GAS8-207
ENST00000473624.2	70.7829	287.417	95.644	15.0715	23.3745	100.502	CELSR1	chr22	46361174	46366438	5	3605	784	CELSR1-204
ENST00000540870.5	0	0	0	1.00477	5.84362	0	SP110	chr2	230176559	230225729	16	2016	1650	SP110-215
ENST00000341333.10	34.9196	73.245	149.003	80.3816	178.23	43.9698	TEX264	chr3	51671252	51704323	5	1315	935	TEX264-201
ENST00000314752.12	742.749	467.284	346.332	86.4102	158.752	127.722	SULT1A1	chr16	28605258	28610044	8	1561	878	SULT1A1-201
ENST00000683449.1	58.5139	115.894	66.4474	139.663	137.325	76.4237	MPP7	chr10	28050993	28303064	17	5121	1712	MPP7-209
ENST00000314319.7	0	0	0	0	0	0	ARHGAP28	chr18	6837193	6915700	16	5399	1694	ARHGAP28-202
ENST00000555970.5	0	0	3469.36	3397.13	0	0	NEMF	chr14	49784956	49852786	31	2998	2965	NEMF-208
ENST00000442977.6	0	0	0	0	0	0	OXR1	chr8	106447924	106751173	16	2940	2606	OXR1-205
ENST00000691996.1	49.0762	41.7218	45.3051	58.2766	67.2017	50.2512	SPDYE10	chr7	73104008	73155431	9	3061	789	SPDYE10-204
ENST00000653024.2	0	0	0	0	0	0	ERICH2	chr2	170770977	170778584	5	1383	126	ERICH2-204
ENST00000520015.5	246.325	375.496	300.02	465.208	232.771	317.211	CARD8	chr19	48211377	48249833	11	1920	1167	CARD8-215
ENST00000411767.7	0	0	0	0	0	0	PTPN13	chr4	86594315	86815161	48	8500	7408	PTPN13-202
ENST00000598709.1	13.2128	0	0	0	17.5309	12.5628	ILVBL	chr19	15116283	15125666	8	739	682	ILVBL-212
ENST00000550082.5	28.3132	15.7616	428.888	411.955	489.89	33.5008	NR4A1	chr12	52041805	52059049	7	2022	1826	NR4A1-213
ENST00000526995.6	1251.44	2038.81	1811.2	2190.4	1744.32	1739.95	TRAF6	chr11	36483769	36510272	7	7878	1560	TRAF6-202
ENST00000339708.9	843.732	0	1541.38	678.219	867.778	809.253	PDE8A	chr15	84981981	85138032	21	2642	2328	PDE8A-202
ENST00000444784.5	0	0	0	0	0	0	RASGRP3	chr2	33476649	33520653	6	548	333	RASGRP3-209
ENST00000614410.4	0	289.271	28.1898	121.577	51.6187	26.1725	ALMS1	chr2	73385869	73573577	16	11684	11561	ALMS1-206
ENST00000439679.5	0	0	0	0	0	0	SUN1	chr7	816755	842086	5	621	404	SUN1-215
ENST00000367311.5	5901.41	3530.59	3615.34	3309.71	3935.68	3888.18	PHLDA3	chr1	201464278	201469188	2	2747	380	PHLDA3-202
ENST00000391771.1	233.112	295.761	12646.2	408.941	10624.7	10164.3	MYADM	chr19	53867883	53876428	3	3108	965	MYADM-205
ENST00000519968.5	0	0	0	0	0	0	IFT74	chr9	26947039	26988728	7	645	519	IFT74-210
ENST00000296582.8	2537.8	3375.76	2885.43	3322.77	2780.59	2832.91	TMEM184C	chr4	147617397	147636721	10	4154	1304	TMEM184C-201
ENST00000507357.1	0	0	0	0	0	1.0469	RBSN	chr3	15095998	15099136	3	579	122	RBSN-209
ENST00000361624.2	428352	638030	500791	660697	522135	509524	MT-CO1	chrM	5904	7445	1	1541	1541	MT-CO1-201
ENST00000592743.5	0	0	0	3.01431	5.84362	17.7973	EZH1	chr17	42702325	42745049	20	2481	2222	EZH1-222
ENST00000344337.11	4057.28	8819.99	7674.68	9263.97	6008.22	5613.47	KPNA1	chr3	122421902	122514939	14	6874	1601	KPNA1-201
ENST00000356128.4	0	18.543	0	0	0	0	TRAPPC3L	chr6	116494989	116512343	3	2418	289	TRAPPC3L-201
ENST00000463117.6	20.763	7.41721	24.1627	13.062	8.76543	5.2345	CYP2E1	chr10	133520406	133539122	11	1901	1470	CYP2E1-205
ENST00000438470.5	0	0.927152	0	0	0	0	TNFSF13	chr17	7558300	7560394	5	544	446	TNFSF13-207
ENST00000419117.5	0	0	0	0	0	0	LMLN	chr3	197960202	197980446	6	468	448	LMLN-203
ENST00000535923.6	42289.5	34713.5	29489.6	30274.7	34222.2	33998.1	PHB2	chr12	6965327	6970664	10	1369	887	PHB2-203
ENST00000485423.1	1.88754	14.8344	7.04746	10.0477	3.89575	12.5628	SLC22A18	chr11	2903114	2909356	3	632	400	SLC22A18-208
ENST00000372075.2	0	0	0	0	0	0	WAPL	chr10	86437010	86467506	10	1789	1253	WAPL-202
ENST00000397305.3	109.478	165.033	43.2915	144.687	120.768	225.083	RBFOX2	chr22	35778028	35840413	5	754	381	RBFOX2-204
ENST00000696479.1	0	0	0	0	0	0	CTLA4	chr2	203853888	203873965	5	2034	736	CTLA4-207
ENST00000324677.12	164.216	168.742	72.4881	97.4626	123.69	80.6113	SSH2	chr17	29673840	29761390	7	980	599	SSH2-202
ENST00000681547.2	14423.7	5087.28	7315.26	9790.47	9420.89	11601.7	JADE2	chr5	134525670	134583227	12	6745	2491	JADE2-215
ENST00000485181.5	0	0	0	0	0	0	RAD51B	chr14	67822165	67865087	5	563	396	RAD51B-209
ENST00000382062.6	6.60641	0	3.02034	7.03339	0	0	COLEC11	chr2	3594832	3644644	6	1627	736	COLEC11-203
ENST00000584378.5	11.3253	12.053	20.1356	6.02862	0	0	MPDU1	chr17	7583852	7592494	5	470	459	MPDU1-224
ENST00000512631.1	0	0	0	0	0	0	GRID2	chr4	93203949	93238421	5	574	216	GRID2-205
ENST00000518541.5	0	0	3.02034	0	3.89575	0	CNOT7	chr8	17230568	17234860	2	424	269	CNOT7-203
ENST00000539137.5	582.307	218.808	0	243.154	0	269.053	SRP68	chr17	76039106	76072507	15	2371	1752	SRP68-202
ENST00000219837.12	8898.83	8700.39	8820.39	9290.1	9313.76	9542.49	KNOP1	chr16	19701937	19718227	5	6417	1370	KNOP1-201
ENST00000677932.1	0	0	5.0339	0	0	0	NDUFAF2	chr5	60945223	61126086	4	4516	527	NDUFAF2-206
ENST00000538765.2	11.3253	0	0	0	0	0	ZNF263	chr16	3263800	3291029	2	1719	992	ZNF263-202
ENST00000541364.5	0	0	0	0	0	0	TUBA1C	chr12	49227926	49273334	4	1691	1553	TUBA1C-202
ENST00000367429.9	472.83	466.357	570.844	0	0	0	CFH	chr1	196652043	196747504	22	3940	3671	CFH-202
ENST00000391797.3	0	0	0	0	0	0	SIGLEC6	chr19	51519999	51531803	6	1385	1020	SIGLEC6-204
ENST00000526439.1	455.842	377.351	331.23	411.955	434.376	392.587	CD151	chr11	835551	836360	2	711	192	CD151-209
ENST00000381550.8	0	0	0	0	0	0	GGT6	chr17	4556927	4560577	4	2640	1493	GGT6-202
ENST00000569129.5	0	0.927152	0	15.0715	10.7133	14.6566	CPT1A	chr11	68807567	68839684	4	495	350	CPT1A-209
ENST00000231357.7	0	0	0	0	0	0	IRX4	chr5	1877413	1882925	5	2389	1552	IRX4-201
[truncated: 86,781 more rows]

## Sheet: README
标题	说明
Gene	基因名称
Transcript	转录本名称
anno_*	注释内容
